# Supplementary material for: Ethyl anthracene-9-carboxyl­ate
Source: Acta Crystallogr Sect E Struct Rep Online. 2008 Jun 19;64(Pt 7):o1288. doi: 10.1107/S1600536808017819 (PMC2961733; doi:10.1107/S1600536808017819)
Supplement: Supplementary file 1 [file e-64-o1288-sup1.cif]

##############################################################################
###                                                                        ###
###        Electronic paper (Acta Crystallographica Section E)             ###
###                                                                        ###
##############################################################################
#                                                                            #
# This CIF contains the data in a paper accepted for publication in Acta     #
# Crystallographica Section E. It conforms to the requirements of Notes      #
# for Authors for Section E, and has been peer reviewed under the auspices   #
# of the IUCr Commission on Journals.                                        #
#                                                                            #
# Full details of the Crystallographic Information File format               #
# are given in the paper "The Crystallographic Information File (CIF):       #
# a New Standard Archive File for Crystallography" by S. R. Hall, F. H.      #
# Allen and I. D. Brown [Acta Cryst. (1991), A47, 655-685].                  #
#                                                                            #
# The current version of the core CIF dictionary is obtainable from          #
# ftp://ftp.iucr.org/pub/cif_core.dic. The current version number is 2.4.    #
#                                                                            #
# Software is freely available for graphical display of the structure(s) in  #
# this CIF.  For information consult the CIF home page http://www.iucr.org/  #
# cif/home.html                                                              #
#                                                                            #
# This file may be used for bona fide research purposes within the           #
# scientific community so long as proper attribution is given to the journal # 
# article from which it was obtained.                                        #
#                                                                            #
##############################################################################
                                             
data_global
_audit_creation_method     SHELXL-97
_journal_data_validation_number     ?
_journal_date_recd_electronic     2008-04-28
_journal_date_accepted     2008-06-12
_journal_name_full     'Acta Crystallographica, Section E'
_journal_year     2008
_journal_volume     64
_journal_issue      7
_journal_page_first     o1288
_journal_page_last     o1288
_journal_paper_category     QO
_journal_coeditor_code     GK2145
_publ_contact_author_name     'Professor B. T. Ibragimov'
_publ_contact_author_address
;
Institute of Bioorganic Chemistry
Academy of Sciences of Uzbekistan
H Abdullaev 83
Tashkent 100125
Uzbekistan
;
_publ_contact_author_email     bahtier@academy.uzsci.net
_publ_contact_author_fax     ' '
_publ_contact_author_phone     ' '
_publ_section_title
;
Ethyl anthracene-9-carboxylate
;
loop_
    _publ_author_name
    _publ_author_address
    'Weber, Edwin'
;
Institut f\"ur Organische Chemie
TU Bergakademie Freiberg
Leipziger Strasse 29
D-09596 Freiberg/Sachsen
Germany
;
    'Seichter, Wilhelm'
;
Institut f\"ur Organische Chemie
TU Bergakademie Freiberg
Leipziger Strasse 29
D-09596 Freiberg/Sachsen
Germany
;
    'Fischer, Conrad'
;
Institut f\"ur Organische Chemie
TU Bergakademie Freiberg
Leipziger Strasse 29
D-09596 Freiberg/Sachsen
Germany
;
    'Bendrath, L. M. S. Franziska'
;
Institut f\"ur Organische Chemie
TU Bergakademie Freiberg
Leipziger Strasse 29
D-09596 Freiberg/Sachsen
Germany
;
    'Ibragimov, Bakhtiyar T.'
;
Institute of Bioorganic Chemistry
Academy of Sciences of Uzbekistan
H Abdullaev 83
Tashkent 100125
Uzbekistan
;
data_I
_audit_creation_method     SHELXL-97
_chemical_name_systematic
;
Ethyl anthracene-9-carboxylate
;
_chemical_name_common     ?
_chemical_formula_moiety     'C17 H14 O2'
_chemical_formula_sum     'C17 H14 O2'
_chemical_formula_iupac     'C17 H14 O2'
_chemical_formula_weight     250.28
_chemical_melting_point     ?
_symmetry_cell_setting     orthorhombic
_symmetry_space_group_name_H-M     'P n a 21'
_symmetry_space_group_name_Hall     'P 2c -2n'
loop_
    _symmetry_equiv_pos_as_xyz
    'x, y, z'
    '-x, -y, z+1/2'
    'x+1/2, -y+1/2, z'
    '-x+1/2, y+1/2, z+1/2'
_cell_length_a     8.5431(6)
_cell_length_b     10.2137(7)
_cell_length_c     14.5426(11)
_cell_angle_alpha     90.00
_cell_angle_beta     90.00
_cell_angle_gamma     90.00
_cell_volume     1268.94(16)
_cell_formula_units_Z     4
_cell_measurement_reflns_used     4881
_cell_measurement_theta_min     2.44
_cell_measurement_theta_max     30.48
_cell_measurement_temperature     153(2)
_exptl_crystal_description     irregular
_exptl_crystal_colour     colourless
_exptl_crystal_size_max     0.25
_exptl_crystal_size_mid     0.25
_exptl_crystal_size_min     0.20
_exptl_crystal_density_diffrn     1.310
_exptl_crystal_density_meas     ?
_exptl_crystal_density_method     'not measured'
_exptl_crystal_F_000     528
_exptl_absorpt_coefficient_mu     0.085
_exptl_absorpt_correction_type     none
_exptl_absorpt_process_details     ?
_exptl_absorpt_correction_T_min     ?
_exptl_absorpt_correction_T_max     ?
_exptl_special_details
;
^1^H-NMR
(400 MHz, CDCl~3~, \d, p.p.m.): 1.53 (m, CH~3~); 4.68 (q, ^3^J=7.2 Hz, OCH~2~,
2H); 7.45 (m, H~2~, H~3~, H~6~, H~7~, 4H); 8.03 (t, H~1~, H~4~, H~5~, H~8~,
4H); 8.54 (t, H~10~, 1H). ^13^C-NMR (100 MHz, CDCl~3~, \d, p.p.m.): 13.70
(CH~3~), 61.70 (OCH~2~), 125.17 (C~1~, C~8~), 125.86 (C~3~, C~6~), 127.25
(C~2~, C~7~); 128.37 (C~9~, C~4a~, C~10~<i>~a~</i>); 128.89 (C~4~, C~5~);
129.23 (C~10~); 131.35 (C~8a~, C~9a~); 169.10 (C\=O). IR (KBr, cm^-1^): 3079
(w), 3053 (w)(C--H~ar~); 2981 (<i>m</i>), 2929, 2904, 2867 (C--H); 1952; 1802;
1715 (C?O); 1626; 1564; 1522; 1467; 1455; 1420; 1388; 1372; 1352; 1321; 1288;
1264; 1238; 1216; 1171; 1151; 1119; 1099; 1025; 974; 957; 935; 897; 866; 846;
810; 740; 671; 633; 607; 560; 529; 452. GC---MS <i>m/z</i> 250 (100,
<i>M</i>^+^), 235, 222, 205, 177, 151, 139, 126, 102, 88, 75, 51.
;
_diffrn_ambient_temperature     153(2)
_diffrn_radiation_type     MoK\a
_diffrn_radiation_wavelength     0.71073
_diffrn_radiation_source     'fine-focus sealed tube'
_diffrn_radiation_monochromator     graphite
_diffrn_measurement_device_type     'Bruker Kappa APEXII CCD'
_diffrn_measurement_method     '\f and \w'
_diffrn_detector_area_resol_mean     ?
_diffrn_reflns_number     15373
_diffrn_reflns_av_R_equivalents     0.0466
_diffrn_reflns_av_sigmaI/netI     0.0343
_diffrn_reflns_theta_min     2.44
_diffrn_reflns_theta_max     30.64
_diffrn_reflns_theta_full     30.64
_diffrn_measured_fraction_theta_max     0.995
_diffrn_measured_fraction_theta_full     0.995
_diffrn_reflns_limit_h_min     -11
_diffrn_reflns_limit_h_max     12
_diffrn_reflns_limit_k_min     -12
_diffrn_reflns_limit_k_max     14
_diffrn_reflns_limit_l_min     -20
_diffrn_reflns_limit_l_max     13
_diffrn_standards_number     0
_diffrn_standards_interval_count     0
_diffrn_standards_interval_time     0
_diffrn_standards_decay_%     0
_refine_special_details
;
Refinement of <i>F</i>^2^ against ALL reflections. The weighted <i>R</i>-factor
<i>wR</i> and goodness of fit <i>S</i> are based on <i>F</i>^2^, conventional
<i>R</i>-factors <i>R</i> are based on <i>F</i>, with <i>F</i> set to zero for
negative <i>F</i>^2^. The threshold expression of <i>F</i>^2^ >
\s(<i>F</i>^2^) is used only for calculating <i>R</i>-factors(gt) <i>etc</i>.
and is not relevant to the choice of reflections for refinement.
<i>R</i>-factors based on <i>F</i>^2^ are statistically about twice as large
as those based on <i>F</i>, and <i>R</i>- factors based on ALL data will be
even larger.
;
_reflns_number_total     2020
_reflns_number_gt     1600
_reflns_threshold_expression     I>2\s(I)
_refine_ls_structure_factor_coef     Fsqd
_refine_ls_matrix_type     full
_refine_ls_R_factor_all     0.0493
_refine_ls_R_factor_gt     0.0349
_refine_ls_wR_factor_gt     0.0800
_refine_ls_wR_factor_ref     0.0845
_refine_ls_goodness_of_fit_ref     1.044
_refine_ls_restrained_S_all     1.044
_refine_ls_number_reflns     2020
_refine_ls_number_parameters     174
_refine_ls_number_restraints     1
_refine_ls_hydrogen_treatment     constr
_refine_ls_weighting_scheme     calc
_refine_ls_weighting_details
                 'calc w=1/[\s^2^(Fo^2^)+(0.0459P)^2^] where P=(Fo^2^+2Fc^2^)/3'
_atom_sites_solution_hydrogens     geom
_atom_sites_solution_primary     direct
_atom_sites_solution_secondary     difmap
_refine_ls_shift/su_max     0.000
_refine_ls_shift/su_mean     0.000
_refine_diff_density_max     0.218
_refine_diff_density_min     -0.170
_refine_ls_extinction_method     none
loop_
    _atom_type_symbol
    _atom_type_description
    _atom_type_scat_dispersion_real
    _atom_type_scat_dispersion_imag
    _atom_type_scat_source
    'C' 'C' 0.0033 0.0000
                         'International Tables Vol C Tables 4.2.6.8 and 6.1.1.4'
    'H' 'H' 0.0000 0.0000
                         'International Tables Vol C Tables 4.2.6.8 and 6.1.1.4'
    'O' 'O' 0.0106 0.0000
                         'International Tables Vol C Tables 4.2.6.8 and 6.1.1.4'
_computing_data_collection     'APEX2 (Bruker, 2004)'
_computing_cell_refinement     'SAINT (Bruker, 2004)'
_computing_data_reduction     'SAINT (Bruker, 2004)'
_computing_structure_solution     'SHELXS97 (Sheldrick, 2008)'
_computing_structure_refinement     'SHELXL97 (Sheldrick, 2008)'
_computing_molecular_graphics     'ORTEP-3 (Farrugia, 1997)'
_computing_publication_material     'SHELXTL (Sheldrick, 2008)'
loop_
    _atom_site_type_symbol
    _atom_site_label
    _atom_site_fract_x
    _atom_site_fract_y
    _atom_site_fract_z
    _atom_site_U_iso_or_equiv
    _atom_site_adp_type
    _atom_site_calc_flag
    _atom_site_refinement_flags
    _atom_site_occupancy
    _atom_site_disorder_assembly
    _atom_site_disorder_group
    O O1 0.13453(17) 0.82389(13) -0.03306(11) 0.0430(4) Uani d . 1 . .
    O O2 0.30770(15) 0.75339(12) 0.07149(10) 0.0316(3) Uani d . 1 . .
    C C1 0.28393(19) 0.97928(15) 0.05261(11) 0.0195(3) Uani d . 1 . .
    C C2 0.23153(19) 1.03155(15) 0.13680(11) 0.0198(3) Uani d . 1 . .
    C C3 0.1270(2) 0.96373(17) 0.19647(11) 0.0233(4) Uani d . 1 . .
    H H3 0.0919 0.8805 0.1806 0.028 Uiso calc R 1 . .
    C C4 0.0777(2) 1.01972(17) 0.27676(12) 0.0264(4) Uani d . 1 . .
    H H4 0.0082 0.9747 0.3145 0.032 Uiso calc R 1 . .
    C C5 0.1310(2) 1.14542(18) 0.30335(12) 0.0269(4) Uani d . 1 . .
    H H5 0.0973 1.1818 0.3585 0.032 Uiso calc R 1 . .
    C C6 0.2313(2) 1.21299(17) 0.24865(12) 0.0249(4) Uani d . 1 . .
    H H6 0.2662 1.2951 0.2672 0.030 Uiso calc R 1 . .
    C C7 0.2840(2) 1.16012(15) 0.16313(11) 0.0206(3) Uani d . 1 . .
    C C8 0.3840(2) 1.22952(16) 0.10477(12) 0.0222(3) Uani d . 1 . .
    H H8 0.4185 1.3121 0.1226 0.027 Uiso calc R 1 . .
    C C9 0.4334(2) 1.17882(15) 0.02076(11) 0.0210(3) Uani d . 1 . .
    C C10 0.5365(2) 1.24932(16) -0.03850(12) 0.0269(4) Uani d . 1 . .
    H H10 0.5701 1.3325 -0.0216 0.032 Uiso calc R 1 . .
    C C11 0.5865(2) 1.19688(18) -0.11930(14) 0.0307(4) Uani d . 1 . .
    H H11 0.6544 1.2441 -0.1567 0.037 Uiso calc R 1 . .
    C C12 0.5355(2) 1.07060(19) -0.14688(12) 0.0294(4) Uani d . 1 . .
    H H12 0.5700 1.0358 -0.2024 0.035 Uiso calc R 1 . .
    C C13 0.4366(2) 1.00008(16) -0.09291(11) 0.0256(4) Uani d . 1 . .
    H H13 0.4040 0.9176 -0.1122 0.031 Uiso calc R 1 . .
    C C14 0.38172(19) 1.05069(16) -0.00681(11) 0.0201(3) Uani d . 1 . .
    C C15 0.2313(2) 0.84551(16) 0.02446(12) 0.0224(3) Uani d . 1 . .
    C C16 0.2630(2) 0.61657(16) 0.05647(15) 0.0336(4) Uani d . 1 . .
    H H16A 0.3556 0.5640 0.0454 0.040 Uiso calc R 1 . .
    H H16B 0.1954 0.6100 0.0031 0.040 Uiso calc R 1 . .
    C C17 0.1792(2) 0.56759(19) 0.13964(15) 0.0366(5) Uani d . 1 . .
    H H17A 0.2438 0.5802 0.1929 0.055 Uiso calc R 1 . .
    H H17B 0.1569 0.4760 0.1324 0.055 Uiso calc R 1 . .
    H H17C 0.0830 0.6150 0.1471 0.055 Uiso calc R 1 . .
loop_
    _atom_site_aniso_label
    _atom_site_aniso_U_11
    _atom_site_aniso_U_22
    _atom_site_aniso_U_33
    _atom_site_aniso_U_12
    _atom_site_aniso_U_13
    _atom_site_aniso_U_23
    O1 0.0469(9) 0.0323(8) 0.0498(9) -0.0006(6) -0.0262(8) -0.0080(6)
    O2 0.0389(8) 0.0185(5) 0.0374(7) -0.0030(5) -0.0137(6) -0.0007(5)
    C1 0.0205(8) 0.0176(7) 0.0204(7) 0.0016(6) -0.0040(6) -0.0016(6)
    C2 0.0201(8) 0.0202(7) 0.0192(7) 0.0007(6) -0.0040(6) 0.0016(6)
    C3 0.0239(9) 0.0218(8) 0.0243(9) -0.0021(6) -0.0015(7) 0.0004(6)
    C4 0.0260(9) 0.0292(9) 0.0239(8) -0.0010(7) 0.0038(7) 0.0037(7)
    C5 0.0303(10) 0.0298(9) 0.0204(8) 0.0032(7) 0.0022(7) -0.0041(7)
    C6 0.0293(10) 0.0210(8) 0.0245(8) 0.0005(7) -0.0007(8) -0.0047(7)
    C7 0.0220(9) 0.0190(7) 0.0208(7) 0.0012(6) -0.0019(6) -0.0014(6)
    C8 0.0241(9) 0.0190(8) 0.0235(8) -0.0008(6) -0.0015(7) -0.0016(6)
    C9 0.0203(8) 0.0203(7) 0.0225(7) 0.0015(6) -0.0011(7) 0.0012(6)
    C10 0.0262(10) 0.0257(8) 0.0289(9) -0.0027(7) -0.0001(7) 0.0017(7)
    C11 0.0293(10) 0.0337(10) 0.0292(9) -0.0003(8) 0.0066(8) 0.0068(8)
    C12 0.0298(10) 0.0361(10) 0.0222(8) 0.0067(8) 0.0039(7) -0.0006(7)
    C13 0.0286(10) 0.0246(8) 0.0235(8) 0.0021(7) -0.0007(7) -0.0039(6)
    C14 0.0198(8) 0.0206(7) 0.0200(8) 0.0025(6) -0.0021(6) -0.0014(6)
    C15 0.0232(9) 0.0235(7) 0.0205(7) -0.0007(6) 0.0009(7) -0.0026(7)
    C16 0.0422(11) 0.0181(8) 0.0407(10) -0.0045(7) -0.0063(9) -0.0034(7)
    C17 0.0353(11) 0.0302(10) 0.0443(11) -0.0068(8) -0.0071(9) 0.0026(9)
_geom_special_details
;
All e.s.d.'s (except the e.s.d. in the dihedral angle between two l.s. planes)
are estimated using the full covariance matrix. The cell e.s.d.'s are taken
into account individually in the estimation of e.s.d.'s in distances, angles
and torsion angles; correlations between e.s.d.'s in cell parameters are only
used when they are defined by crystal symmetry. An approximate (isotropic)
treatment of cell e.s.d.'s is used for estimating e.s.d.'s involving l.s.
planes.
;
loop_
    _geom_bond_atom_site_label_1
    _geom_bond_atom_site_label_2
    _geom_bond_site_symmetry_2
    _geom_bond_distance
    _geom_bond_publ_flag
    O1 C15 . 1.197(2) ?
    O2 C15 . 1.334(2) ?
    O2 C16 . 1.465(2) ?
    C1 C14 . 1.406(2) ?
    C1 C2 . 1.409(2) ?
    C1 C15 . 1.495(2) ?
    C2 C3 . 1.425(2) ?
    C2 C7 . 1.439(2) ?
    C3 C4 . 1.367(2) ?
    C3 H3 . 0.9300 ?
    C4 C5 . 1.416(3) ?
    C4 H4 . 0.9300 ?
    C5 C6 . 1.357(3) ?
    C5 H5 . 0.9300 ?
    C6 C7 . 1.429(2) ?
    C6 H6 . 0.9300 ?
    C7 C8 . 1.397(2) ?
    C8 C9 . 1.393(2) ?
    C8 H8 . 0.9300 ?
    C9 C10 . 1.427(2) ?
    C9 C14 . 1.438(2) ?
    C10 C11 . 1.360(3) ?
    C10 H10 . 0.9300 ?
    C11 C12 . 1.419(3) ?
    C11 H11 . 0.9300 ?
    C12 C13 . 1.360(3) ?
    C12 H12 . 0.9300 ?
    C13 C14 . 1.433(2) ?
    C13 H13 . 0.9300 ?
    C16 C17 . 1.492(3) ?
    C16 H16A . 0.9700 ?
    C16 H16B . 0.9700 ?
    C17 H17A . 0.9600 ?
    C17 H17B . 0.9600 ?
    C17 H17C . 0.9600 ?
loop_
    _geom_angle_atom_site_label_1
    _geom_angle_atom_site_label_2
    _geom_angle_atom_site_label_3
    _geom_angle_site_symmetry_1
    _geom_angle_site_symmetry_3
    _geom_angle
    _geom_angle_publ_flag
    C15 O2 C16 . . 117.96(15) ?
    C14 C1 C2 . . 121.76(14) ?
    C14 C1 C15 . . 118.97(15) ?
    C2 C1 C15 . . 119.25(15) ?
    C1 C2 C3 . . 122.97(14) ?
    C1 C2 C7 . . 118.56(14) ?
    C3 C2 C7 . . 118.46(14) ?
    C4 C3 C2 . . 120.66(16) ?
    C4 C3 H3 . . 119.7 ?
    C2 C3 H3 . . 119.7 ?
    C3 C4 C5 . . 120.90(17) ?
    C3 C4 H4 . . 119.6 ?
    C5 C4 H4 . . 119.6 ?
    C6 C5 C4 . . 120.27(16) ?
    C6 C5 H5 . . 119.9 ?
    C4 C5 H5 . . 119.9 ?
    C5 C6 C7 . . 121.11(16) ?
    C5 C6 H6 . . 119.4 ?
    C7 C6 H6 . . 119.4 ?
    C8 C7 C6 . . 121.98(15) ?
    C8 C7 C2 . . 119.44(14) ?
    C6 C7 C2 . . 118.58(15) ?
    C9 C8 C7 . . 121.98(15) ?
    C9 C8 H8 . . 119.0 ?
    C7 C8 H8 . . 119.0 ?
    C8 C9 C10 . . 121.96(15) ?
    C8 C9 C14 . . 119.34(15) ?
    C10 C9 C14 . . 118.69(15) ?
    C11 C10 C9 . . 121.11(16) ?
    C11 C10 H10 . . 119.4 ?
    C9 C10 H10 . . 119.4 ?
    C10 C11 C12 . . 120.39(17) ?
    C10 C11 H11 . . 119.8 ?
    C12 C11 H11 . . 119.8 ?
    C13 C12 C11 . . 120.60(17) ?
    C13 C12 H12 . . 119.7 ?
    C11 C12 H12 . . 119.7 ?
    C12 C13 C14 . . 121.09(16) ?
    C12 C13 H13 . . 119.5 ?
    C14 C13 H13 . . 119.5 ?
    C1 C14 C13 . . 122.97(15) ?
    C1 C14 C9 . . 118.88(14) ?
    C13 C14 C9 . . 118.12(15) ?
    O1 C15 O2 . . 124.50(15) ?
    O1 C15 C1 . . 124.58(15) ?
    O2 C15 C1 . . 110.92(14) ?
    O2 C16 C17 . . 108.92(16) ?
    O2 C16 H16A . . 109.9 ?
    C17 C16 H16A . . 109.9 ?
    O2 C16 H16B . . 109.9 ?
    C17 C16 H16B . . 109.9 ?
    H16A C16 H16B . . 108.3 ?
    C16 C17 H17A . . 109.5 ?
    C16 C17 H17B . . 109.5 ?
    H17A C17 H17B . . 109.5 ?
    C16 C17 H17C . . 109.5 ?
    H17A C17 H17C . . 109.5 ?
    H17B C17 H17C . . 109.5 ?
loop_
    _geom_torsion_atom_site_label_1
    _geom_torsion_atom_site_label_2
    _geom_torsion_atom_site_label_3
    _geom_torsion_atom_site_label_4
    _geom_torsion_site_symmetry_1
    _geom_torsion_site_symmetry_2
    _geom_torsion_site_symmetry_3
    _geom_torsion_site_symmetry_4
    _geom_torsion
    _geom_torsion_publ_flag
    C14 C1 C2 C3 . . . . 177.19(15) ?
    C15 C1 C2 C3 . . . . -1.3(2) ?
    C14 C1 C2 C7 . . . . -1.8(2) ?
    C15 C1 C2 C7 . . . . 179.65(14) ?
    C1 C2 C3 C4 . . . . -178.95(16) ?
    C7 C2 C3 C4 . . . . 0.1(2) ?
    C2 C3 C4 C5 . . . . -1.0(3) ?
    C3 C4 C5 C6 . . . . 0.7(3) ?
    C4 C5 C6 C7 . . . . 0.6(3) ?
    C5 C6 C7 C8 . . . . 178.35(17) ?
    C5 C6 C7 C2 . . . . -1.5(3) ?
    C1 C2 C7 C8 . . . . 0.3(2) ?
    C3 C2 C7 C8 . . . . -178.70(16) ?
    C1 C2 C7 C6 . . . . -179.79(16) ?
    C3 C2 C7 C6 . . . . 1.2(2) ?
    C6 C7 C8 C9 . . . . -178.99(16) ?
    C2 C7 C8 C9 . . . . 0.9(3) ?
    C7 C8 C9 C10 . . . . -179.49(16) ?
    C7 C8 C9 C14 . . . . -0.7(3) ?
    C8 C9 C10 C11 . . . . 178.42(18) ?
    C14 C9 C10 C11 . . . . -0.4(3) ?
    C9 C10 C11 C12 . . . . 0.6(3) ?
    C10 C11 C12 C13 . . . . -0.2(3) ?
    C11 C12 C13 C14 . . . . -0.3(3) ?
    C2 C1 C14 C13 . . . . -179.90(15) ?
    C15 C1 C14 C13 . . . . -1.4(2) ?
    C2 C1 C14 C9 . . . . 2.0(2) ?
    C15 C1 C14 C9 . . . . -179.43(15) ?
    C12 C13 C14 C1 . . . . -177.67(17) ?
    C12 C13 C14 C9 . . . . 0.4(3) ?
    C8 C9 C14 C1 . . . . -0.8(2) ?
    C10 C9 C14 C1 . . . . 178.09(15) ?
    C8 C9 C14 C13 . . . . -178.94(15) ?
    C10 C9 C14 C13 . . . . -0.1(2) ?
    C16 O2 C15 O1 . . . . -4.4(3) ?
    C16 O2 C15 C1 . . . . 176.17(15) ?
    C14 C1 C15 O1 . . . . -74.0(2) ?
    C2 C1 C15 O1 . . . . 104.6(2) ?
    C14 C1 C15 O2 . . . . 105.43(17) ?
    C2 C1 C15 O2 . . . . -76.00(19) ?
    C15 O2 C16 C17 . . . . -108.52(18) ?
loop_
    _geom_hbond_atom_site_label_D
    _geom_hbond_atom_site_label_H
    _geom_hbond_atom_site_label_A
    _geom_hbond_site_symmetry_A
    _geom_hbond_distance_DH
    _geom_hbond_distance_HA
    _geom_hbond_distance_DA
    _geom_hbond_angle_DHA
    C5 H5 O1 2_575 0.93 2.53 3.302(2) 140.4
