# Supplementary material for: Ethyl anthracene-9-carboxyl­ate
Source: Acta Crystallogr Sect E Struct Rep Online. 2008 Jun 19;64(Pt 7):o1288. doi: 10.1107/S1600536808017819 (PMC2961733; doi:10.1107/S1600536808017819)
Supplement: Supplementary file 2 [file e-64-o1288-Isup2.hkl]

# 
# h,k,l, Fc-squared, Fo-squared, sigma(Fo-squared) and status flag 
# 
data_I
_shelx_title ' Fben1Pn in Pn' 
_shelx_refln_list_code          4 
_shelx_F_calc_maximum      249.53 
_exptl_crystal_F_000      1056.00 
_reflns_d_resolution_high  0.6416 
 
loop_ 
 _symmetry_equiv_pos_as_xyz 
 'x, y, z' 
 'x+1/2, -y, z+1/2' 
 
_cell_length_a     8.5427 
_cell_length_b    10.2135 
_cell_length_c    29.0745 
_cell_angle_alpha  90.000 
_cell_angle_beta   90.019 
_cell_angle_gamma  90.000 
 
_shelx_F_squared_multiplier     1.000 
 
loop_ 
 _refln_index_h 
 _refln_index_k 
 _refln_index_l 
 _refln_F_squared_calc 
 _refln_F_squared_meas 
 _refln_F_squared_sigma 
 _refln_observed_status 
   2   0   0    14228.76    14162.06    165.22 o 
   4   0   0      278.18      254.13     13.45 o 
   6   0   0     5647.24     6076.36     84.83 o 
   8   0   0      197.50      234.40     31.60 o 
  10   0   0       31.54       25.11     25.24 o 
  12   0   0      361.48      382.75     50.93 o 
   0   1   0        0.01       -0.71      0.71 o 
   1   1   0     3155.58     2814.78     73.84 o 
   2   1   0      255.74      311.66      5.96 o 
   3   1   0      590.98      589.94      9.24 o 
   4   1   0        4.25        6.56      4.34 o 
   5   1   0      549.82      541.25     12.85 o 
   6   1   0     1816.27     1702.36     29.20 o 
   7   1   0      478.29      468.63     24.38 o 
   8   1   0       68.16      127.49     25.01 o 
   9   1   0      261.85      282.91     39.11 o 
  10   1   0        8.67       -5.08     16.17 o 
  11   1   0       70.47       59.46     21.38 o 
  12   1   0       32.06       48.58     23.52 o 
   0   2   0      311.97      338.91      6.74 o 
   1   2   0     8087.94     8248.48     57.57 o 
   2   2   0      602.18      546.74      7.33 o 
   3   2   0     1420.87     1413.15     19.10 o 
   4   2   0       19.43       19.88      4.73 o 
   5   2   0       99.77      152.81      9.92 o 
   6   2   0       93.11      113.19     10.17 o 
   7   2   0       76.99      131.18     18.66 o 
   8   2   0        0.64        0.25     13.83 o 
   9   2   0       33.35       40.76     17.82 o 
  10   2   0        8.31       16.71     17.98 o 
  11   2   0        4.69       -9.77     28.71 o 
  12   2   0        0.26      -14.34     19.15 o 
   0   3   0        0.08        1.55      3.46 o 
   1   3   0      293.47      280.19      5.80 o 
   2   3   0     1824.32     1823.80     25.08 o 
   3   3   0     2135.73     2153.11     31.60 o 
   4   3   0     1909.95     1871.65     19.78 o 
   5   3   0      305.25      331.17     10.20 o 
   6   3   0      164.02      182.57     10.99 o 
   7   3   0      402.13      452.59     26.13 o 
   8   3   0       12.34       13.32     14.93 o 
   9   3   0       64.12       61.58     18.93 o 
  10   3   0       41.72       16.38     20.52 o 
  11   3   0      242.78      206.85     29.06 o 
  12   3   0       81.95       74.41     40.94 o 
   0   4   0    13636.05    14555.93    135.21 o 
   1   4   0     1239.61     1184.37     19.69 o 
   2   4   0      629.96      631.93      9.41 o 
   3   4   0       42.84       22.55      4.64 o 
   4   4   0       25.91       32.00      4.84 o 
   5   4   0      685.15      608.42     13.54 o 
   6   4   0       70.90       57.71      8.33 o 
   7   4   0      195.33      276.56     20.41 o 
   8   4   0      272.18      315.21     26.37 o 
   9   4   0       44.11       49.70     18.74 o 
  10   4   0       69.42       40.26     19.27 o 
  11   4   0       47.19       19.46     20.32 o 
  12   4   0       42.53        0.86     21.23 o 
   0   5   0        0.28        5.79      5.24 o 
   1   5   0       34.72       69.77      5.12 o 
   2   5   0      381.13      414.34      8.39 o 
   3   5   0      166.33      196.69      7.29 o 
   4   5   0      164.49      215.99      8.16 o 
   5   5   0       95.36      129.40      8.87 o 
   6   5   0     8047.12     7665.40     83.35 o 
   7   5   0      598.10      605.36     21.11 o 
   8   5   0      221.80      256.80     25.39 o 
   9   5   0        1.96       30.00     22.70 o 
  10   5   0       12.47       -2.77     18.26 o 
  11   5   0       10.35       11.41     17.20 o 
  12   5   0      279.69      276.55     31.94 o 
   0   6   0     1787.89     1906.29     30.04 o 
   1   6   0        3.53       -0.10      4.18 o 
   2   6   0       30.97       43.62      5.38 o 
   3   6   0       72.67       59.81      5.96 o 
   4   6   0       89.52      132.95      8.87 o 
   5   6   0      176.39      223.12     17.13 o 
   6   6   0     2040.80     1860.32     31.58 o 
   7   6   0       64.67       79.41     13.99 o 
   8   6   0        3.50        3.64     13.17 o 
   9   6   0       12.30        8.92     14.72 o 
  10   6   0       25.16        9.76     16.33 o 
  11   6   0       34.77       42.08     19.56 o 
  12   6   0       20.85       56.41     27.00 o 
   0   7   0        0.27       -7.16      7.16 o 
   1   7   0     1976.66     2041.29     23.50 o 
   2   7   0     2123.92     2041.85     22.09 o 
   3   7   0      311.95      316.12     11.74 o 
   4   7   0      252.50      257.20     11.74 o 
   5   7   0      568.64      525.57     15.51 o 
   6   7   0       18.23       25.85     12.82 o 
   7   7   0      274.59      273.16     18.76 o 
   8   7   0      188.21      193.27     20.30 o 
   9   7   0       15.98       -5.02     14.89 o 
  10   7   0       77.41       74.89     20.38 o 
  11   7   0       14.69      -15.21     17.96 o 
   0   8   0       14.89       33.81     11.76 o 
   1   8   0      214.99      242.10     12.35 o 
   2   8   0      254.59      259.54     11.06 o 
   3   8   0      463.93      439.42     11.87 o 
   4   8   0      664.12      615.11     16.73 o 
   5   8   0      140.95      151.45     13.44 o 
   6   8   0       10.57       -3.39     10.59 o 
   7   8   0      114.71      140.78     16.38 o 
   8   8   0       27.98       44.12     14.19 o 
   9   8   0      140.88      130.47     22.24 o 
  10   8   0        0.45       -5.66     18.07 o 
  11   8   0       24.30       32.81     20.64 o 
   0   9   0        0.23      -10.67     10.67 o 
   1   9   0       20.03       13.35      8.57 o 
   2   9   0      465.62      417.50     14.92 o 
   3   9   0       69.95       75.51     12.86 o 
   4   9   0      237.00      260.81     15.80 o 
   5   9   0      269.90      293.50     17.27 o 
   6   9   0      542.43      543.97     23.38 o 
   7   9   0      190.39      174.42     18.27 o 
   8   9   0        4.15       14.68     15.69 o 
   9   9   0        0.28      -13.21     16.65 o 
  10   9   0       38.88       23.61     25.92 o 
   0  10   0     1379.29     1037.78     40.19 o 
   1  10   0      187.33      173.78     13.68 o 
   2  10   0      372.12      361.95     21.15 o 
   3  10   0        7.34       -2.34     11.19 o 
   4  10   0       31.68       39.37     11.85 o 
   5  10   0      114.07      121.67     14.55 o 
   6  10   0      297.83      343.88     20.33 o 
   7  10   0      399.46      351.13     29.95 o 
   8  10   0      252.50      220.26     23.42 o 
   9  10   0      298.14      262.09     23.99 o 
  10  10   0       12.36       24.14     25.55 o 
   0  11   0        0.01      -11.36     23.09 o 
   1  11   0       65.32       69.46     15.18 o 
   2  11   0      202.46      180.70     18.58 o 
   3  11   0       61.30       68.00     16.03 o 
   4  11   0      251.69      257.30     19.45 o 
   5  11   0       26.35       49.69     13.63 o 
   6  11   0      215.86      228.32     21.08 o 
   7  11   0      303.29      283.07     25.63 o 
   8  11   0     1234.41     1110.49     49.05 o 
   9  11   0       55.40       57.06     18.95 o 
   0  12   0      222.12      216.55     29.36 o 
   1  12   0      226.83      200.75     20.39 o 
   2  12   0      131.65      112.82     18.15 o 
   3  12   0       86.43      101.07     17.97 o 
   4  12   0       17.39       36.69     14.63 o 
   5  12   0      745.48      771.22     26.90 o 
   6  12   0      109.46       72.34     16.52 o 
   7  12   0       87.09       76.88     19.08 o 
   8  12   0      589.44      508.77     58.27 o 
   0  13   0        0.02      -27.23     27.23 o 
   1  13   0      133.57      123.35     19.97 o 
   2  13   0       30.35       49.94     17.75 o 
   3  13   0       78.01       53.52     18.33 o 
   4  13   0       61.07       55.80     16.06 o 
   5  13   0       47.66       39.15     16.30 o 
   6  13   0       86.09       60.03     16.78 o 
   7  13   0       14.30        1.32     16.66 o 
   0  14   0      215.81      246.67     35.64 o 
   1  14   0       46.57       55.66     20.24 o 
   2  14   0        9.57       24.15     19.50 o 
   3  14   0      233.65      226.96     25.77 o 
   4  14   0        3.69       -7.75     15.46 o 
   5  14   0        8.48       11.47     16.42 o 
   6  14   0        1.70       -7.38     21.06 o 
   0  15   0        0.35        9.71     28.22 o 
   1  15   0       61.10       97.05     22.33 o 
   2  15   0      112.85       79.28     22.19 o 
   3  15   0        2.38      -15.47     15.47 o 
   4  15   0       62.55       98.61     25.09 o 
 -13   0   1        9.01       21.83     34.55 o 
 -11   0   1        6.84       26.59     28.45 o 
  -9   0   1        2.17       28.32     23.18 o 
  -7   0   1        1.73      -11.11     17.02 o 
  -5   0   1        0.84       -2.82      6.93 o 
  -3   0   1        0.31       -3.90      5.59 o 
  -1   0   1        0.90       -1.36      1.72 o 
   1   0   1        3.33       -1.57      3.07 o 
   3   0   1        0.25       -2.03      5.08 o 
   5   0   1        1.49       -6.50      6.50 o 
   7   0   1        6.24       26.52     20.17 o 
   9   0   1        6.75       -4.62     20.61 o 
  11   0   1       12.20       -1.48     25.62 o 
 -12   1   1        6.82        8.47     20.62 o 
 -11   1   1        0.87       36.23     20.27 o 
 -10   1   1        4.14        8.57     16.48 o 
  -9   1   1        0.59      -10.77     14.14 o 
  -8   1   1        1.72       19.53     14.53 o 
  -7   1   1        4.25       14.19     12.82 o 
  -6   1   1        2.75       19.72     11.64 o 
  -5   1   1        6.51       13.57      7.60 o 
  -4   1   1        0.35       -3.77      3.77 o 
  -3   1   1        1.30       -3.90      3.90 o 
  -2   1   1        0.41        5.07      3.49 o 
  -1   1   1       13.49       19.45      2.29 o 
   0   1   1        0.45       -0.57      0.57 o 
   1   1   1        5.21       11.07      2.03 o 
   2   1   1        1.01       -2.84      2.84 o 
   3   1   1        0.12       -0.27      3.75 o 
   4   1   1        0.10       -3.29      4.53 o 
   5   1   1        0.41       -5.02      5.02 o 
   6   1   1        1.07        5.56      6.05 o 
   7   1   1        1.98       12.92     12.58 o 
   8   1   1        0.63       -8.12     10.40 o 
   9   1   1        2.64       19.74     16.19 o 
  10   1   1        1.00       -4.61     29.22 o 
  11   1   1        1.74       14.19     18.97 o 
  12   1   1        3.49      -18.80     20.11 o 
 -12   2   1        0.47       22.13     22.40 o 
 -11   2   1        2.03        7.39     19.20 o 
 -10   2   1        1.79        8.30     17.12 o 
  -9   2   1        1.12       20.00     16.34 o 
  -8   2   1        2.06       -3.44     16.99 o 
  -7   2   1        2.72       -6.55     14.29 o 
  -6   2   1        1.20       -2.67      6.49 o 
  -5   2   1        0.31       -6.37      6.37 o 
  -4   2   1        0.13        3.17      3.97 o 
  -3   2   1        2.45        1.62      3.00 o 
  -2   2   1        5.91        5.23      3.09 o 
  -1   2   1        2.91        0.74      2.08 o 
   0   2   1        0.91       -1.60      1.60 o 
   1   2   1        6.37        0.19      2.50 o 
   2   2   1        2.52       -1.99      2.86 o 
   3   2   1        1.49        2.12      2.92 o 
   4   2   1        0.34       -0.52      4.47 o 
   5   2   1        0.65       -1.81      6.46 o 
   6   2   1        0.20       -4.88      5.11 o 
   7   2   1        1.54       -0.37      8.65 o 
   8   2   1        0.79       -1.84     13.52 o 
   9   2   1        1.05       11.76     15.19 o 
  10   2   1        2.36       16.52     17.50 o 
  11   2   1        0.40       -3.15     17.48 o 
  12   2   1        0.24       -0.46     20.27 o 
 -12   3   1        1.60       12.74     21.84 o 
 -11   3   1        1.30       21.76     19.73 o 
 -10   3   1        0.57       33.88     19.30 o 
  -9   3   1        3.82        1.95     16.05 o 
  -8   3   1        3.35      -12.44     14.39 o 
  -7   3   1        0.21      -13.21     13.64 o 
  -6   3   1        1.72       14.34      8.08 o 
  -5   3   1        1.33       -1.98      3.96 o 
  -4   3   1        0.91        5.00      3.55 o 
  -3   3   1        2.38        1.46      4.28 o 
  -2   3   1        0.60        3.53      4.35 o 
  -1   3   1        2.23       -2.67      2.67 o 
   0   3   1        0.83       -1.81      2.42 o 
   1   3   1        0.15       -2.55      2.89 o 
   2   3   1        0.33       -0.73      3.09 o 
   3   3   1        0.37        0.41      3.46 o 
   4   3   1        0.82       -1.09      4.24 o 
   5   3   1        0.61       -4.13      4.74 o 
   6   3   1        0.30       -1.16      6.98 o 
   7   3   1        4.93        6.95     11.11 o 
   8   3   1        1.80      -13.01     13.01 o 
   9   3   1        2.50        1.04     14.50 o 
  10   3   1        4.01       -8.87     17.25 o 
  11   3   1        0.48       -9.51     18.56 o 
  12   3   1        4.20        1.65     20.98 o 
 -12   4   1        1.67        8.67     21.06 o 
 -11   4   1        1.09      -16.46     16.46 o 
 -10   4   1        2.24       -4.91     21.48 o 
  -9   4   1        1.97       -2.06     14.96 o 
  -8   4   1        0.66       26.68     15.99 o 
  -7   4   1        4.96       26.48     12.43 o 
  -6   4   1        6.08       -7.22      7.22 o 
  -5   4   1        5.91        5.62      4.74 o 
  -4   4   1        0.72       -1.46      3.85 o 
  -3   4   1        0.43       -1.47      3.76 o 
  -2   4   1        3.77        1.10      3.43 o 
  -1   4   1        0.14       -1.10      3.30 o 
   0   4   1        9.98        8.65      4.41 o 
   1   4   1        3.02        1.68      3.07 o 
   2   4   1        0.45       -0.68      3.48 o 
   3   4   1        0.95       12.40      7.66 o 
   4   4   1        0.50       -2.86      5.92 o 
   5   4   1       11.80       12.19      5.23 o 
   6   4   1        5.19        2.63      7.13 o 
   7   4   1       19.73       11.49     11.13 o 
   8   4   1        6.14       13.39     15.43 o 
   9   4   1        3.32      -12.39     14.60 o 
  10   4   1        2.14        2.60     17.41 o 
  11   4   1        0.27       15.47     19.31 o 
  12   4   1        3.98        2.14     20.98 o 
 -12   5   1        0.79       25.84     20.52 o 
 -11   5   1        0.27       11.25     20.20 o 
 -10   5   1        6.75       15.86     17.95 o 
  -9   5   1        0.31        2.82     15.86 o 
  -8   5   1       18.56       44.66     16.78 o 
  -7   5   1       20.66       19.54     11.75 o 
  -6   5   1       78.49       76.67     16.86 o 
  -5   5   1        3.89        2.97      6.08 o 
  -4   5   1        2.76       -1.75      4.52 o 
  -3   5   1        0.72       -4.18      4.18 o 
  -2   5   1        2.97       -1.07      3.36 o 
  -1   5   1       15.85       12.21      4.23 o 
   0   5   1       13.30       12.69      8.16 o 
   1   5   1       13.56       13.02      5.07 o 
   2   5   1        2.16        3.34      3.71 o 
   3   5   1        0.08       -3.69      3.69 o 
   4   5   1        1.78        0.22      4.35 o 
   5   5   1        7.51       -1.39      5.96 o 
   6   5   1       39.68       66.81     11.28 o 
   7   5   1       12.45       20.94      9.44 o 
   8   5   1       47.34       25.16     20.36 o 
   9   5   1        1.37      -10.24     22.51 o 
  10   5   1       11.35       21.27     16.24 o 
  11   5   1        0.51       -3.50     16.05 o 
  12   5   1       20.95       34.52     23.94 o 
 -12   6   1        3.65        9.72     30.99 o 
 -11   6   1        1.50        4.08     16.85 o 
 -10   6   1        6.11        7.20     16.53 o 
  -9   6   1        2.38        0.87     14.30 o 
  -8   6   1        0.07       22.58     14.10 o 
  -7   6   1       43.55       36.41     11.88 o 
  -6   6   1       44.89       57.86     10.15 o 
  -5   6   1       19.71       31.78      7.62 o 
  -4   6   1       12.80       11.40      5.88 o 
  -3   6   1        1.19        3.18      5.22 o 
  -2   6   1        5.15       -1.84      4.15 o 
  -1   6   1        5.51       12.01      4.75 o 
   0   6   1       15.56        7.47      5.64 o 
   1   6   1        2.82        9.01      6.06 o 
   2   6   1        1.95       -1.49      4.63 o 
   3   6   1        2.11       -4.31      4.31 o 
   4   6   1       15.36       30.16     14.51 o 
   5   6   1       50.41       66.59     23.72 o 
   6   6   1       54.03       69.82     15.95 o 
   7   6   1       23.75       13.05     10.80 o 
   8   6   1        0.21       -5.44     13.28 o 
   9   6   1        1.87        9.84     14.45 o 
  10   6   1        2.46       29.26     17.86 o 
  11   6   1        0.06       17.71     21.43 o 
  12   6   1        4.36       -7.32     22.39 o 
 -11   7   1        1.85       11.83     19.28 o 
 -10   7   1        4.61       22.49     18.74 o 
  -9   7   1        2.27        0.43     15.64 o 
  -8   7   1        7.01       10.56     12.34 o 
  -7   7   1       15.54       15.50     11.64 o 
  -6   7   1        5.09        6.80     10.76 o 
  -5   7   1       26.73       32.70      8.80 o 
  -4   7   1        1.38        6.59      6.98 o 
  -3   7   1        0.56       14.86      6.53 o 
  -2   7   1       13.28       19.04      8.85 o 
  -1   7   1        1.28       32.92      9.85 o 
   0   7   1        3.71        2.32      5.39 o 
   1   7   1       22.64       23.09      4.87 o 
   2   7   1        1.02       12.98      6.41 o 
   3   7   1        5.62        3.15      6.08 o 
   4   7   1        4.27       12.30      9.55 o 
   5   7   1       19.50       36.16      9.79 o 
   6   7   1       22.51        1.79      9.97 o 
   7   7   1        5.68       11.41     11.10 o 
   8   7   1        0.21        1.72     11.94 o 
   9   7   1        3.04      -12.85     14.65 o 
  10   7   1        0.70       -2.82     16.63 o 
  11   7   1        2.72      -19.38     19.38 o 
 -11   8   1        0.20        2.82     19.81 o 
 -10   8   1        1.17       -1.95     22.27 o 
  -9   8   1        6.53        2.05     21.71 o 
  -8   8   1        4.04        3.12     12.91 o 
  -7   8   1        4.41        9.59     11.95 o 
  -6   8   1        2.54      -10.09     10.09 o 
  -5   8   1        5.36        3.80     11.88 o 
  -4   8   1        9.57       41.93      8.71 o 
  -3   8   1        0.79        2.58      9.31 o 
  -2   8   1       10.07        6.71      6.98 o 
  -1   8   1        3.60       -7.05      7.05 o 
   0   8   1        2.80       -5.96      6.43 o 
   1   8   1        0.11        4.38      6.70 o 
   2   8   1        6.54       15.01      7.44 o 
   3   8   1        0.53        5.07      6.34 o 
   4   8   1       30.71       52.45     12.20 o 
   5   8   1        0.66        8.13      9.59 o 
   6   8   1       16.84        2.98     10.72 o 
   7   8   1        0.78        5.88     12.01 o 
   8   8   1        0.23      -11.93     11.93 o 
   9   8   1        7.10       12.31     17.14 o 
  10   8   1        2.92        0.78     17.58 o 
  11   8   1        1.43        9.82     19.68 o 
 -10   9   1        2.70       -6.59     18.58 o 
  -9   9   1        2.37      -13.90     13.90 o 
  -8   9   1        2.76       14.98     16.45 o 
  -7   9   1       27.35       12.75     13.35 o 
  -6   9   1       21.87       24.53     12.83 o 
  -5   9   1        1.97        1.55     10.15 o 
  -4   9   1        9.45       21.01     10.01 o 
  -3   9   1        2.03       -1.24     10.18 o 
  -2   9   1       10.23        1.02      8.56 o 
  -1   9   1       13.68        8.46      9.69 o 
   0   9   1        6.47        1.78      8.07 o 
   1   9   1        2.89        2.29      9.07 o 
   2   9   1        1.35        3.16      7.14 o 
   3   9   1        3.48        1.90      8.83 o 
   4   9   1        9.95        8.17      9.85 o 
   5   9   1        3.58        9.20     10.21 o 
   6   9   1       10.78       29.77     12.45 o 
   7   9   1        2.80       12.51     13.41 o 
   8   9   1        5.16       -8.63     13.54 o 
   9   9   1        1.49      -16.46     16.46 o 
  10   9   1        3.01      -16.54     18.47 o 
 -10  10   1        0.23      -16.68     22.56 o 
  -9  10   1       21.61       19.25     16.22 o 
  -8  10   1       11.39       16.43     14.97 o 
  -7  10   1       39.84       26.54     14.73 o 
  -6  10   1       48.85       43.34     13.05 o 
  -5  10   1        8.39       21.02     11.39 o 
  -4  10   1        1.66       -9.85      9.85 o 
  -3  10   1        1.36        4.02     11.59 o 
  -2  10   1       16.68       24.24     13.50 o 
  -1  10   1        8.83        7.35      9.31 o 
   0  10   1       20.78       56.85     18.84 o 
   1  10   1       15.65       23.23     12.33 o 
   2  10   1       21.56       29.43     12.53 o 
   3  10   1        4.05      -10.66     10.66 o 
   4  10   1       23.07       12.74     10.42 o 
   5  10   1       10.73       12.23     11.19 o 
   6  10   1       17.31       49.95     17.22 o 
   7  10   1       21.80       57.49     15.83 o 
   8  10   1       24.09       10.89     15.15 o 
   9  10   1        2.06        8.61     15.59 o 
  10  10   1        2.72       -1.09     24.56 o 
  -9  11   1       18.11       10.39     16.47 o 
  -8  11   1       54.35       66.54     27.61 o 
  -7  11   1        0.27       21.70     15.64 o 
  -6  11   1       15.26        1.54     12.74 o 
  -5  11   1        0.03       11.87     12.25 o 
  -4  11   1       17.93       33.66     12.09 o 
  -3  11   1        5.39        6.68     13.63 o 
  -2  11   1        0.44        1.95     13.10 o 
  -1  11   1       16.82        7.85     13.83 o 
   0  11   1        5.46      -10.32     10.32 o 
   1  11   1       16.36       26.85     15.67 o 
   2  11   1       18.48       29.76     13.55 o 
   3  11   1        0.83       15.05     14.05 o 
   4  11   1       16.22       19.14     11.55 o 
   5  11   1       22.49       13.52     12.42 o 
   6  11   1        4.77       14.02     12.85 o 
   7  11   1       11.03       40.73     16.29 o 
   8  11   1       54.09       84.09     18.30 o 
   9  11   1        3.64      -16.01     16.01 o 
  -8  12   1       68.82       57.52     19.15 o 
  -7  12   1        3.89        1.91     15.38 o 
  -6  12   1       14.93       26.16     14.43 o 
  -5  12   1       29.34       41.36     16.31 o 
  -4  12   1        0.06       28.74     15.97 o 
  -3  12   1       10.41       -1.14     14.40 o 
  -2  12   1       23.40       18.08     15.18 o 
  -1  12   1        2.51      -15.12     15.68 o 
   0  12   1        0.69       25.98     19.92 o 
   1  12   1        5.72       29.53     15.16 o 
   2  12   1        9.47       23.73     15.32 o 
   3  12   1        3.52        4.04     14.65 o 
   4  12   1       12.86        5.73     13.06 o 
   5  12   1        2.37       34.22     13.52 o 
   6  12   1       13.37        0.77     13.18 o 
   7  12   1       12.91       14.76     16.29 o 
   8  12   1        9.12       56.40     18.37 o 
  -7  13   1        1.35       15.71     16.92 o 
  -6  13   1        0.76      -14.29     14.29 o 
  -5  13   1       13.81      -12.34     14.77 o 
  -4  13   1        4.57       -1.23     20.56 o 
  -3  13   1        6.16       28.08     17.21 o 
  -2  13   1       13.11       21.10     16.69 o 
  -1  13   1        4.74       34.43     16.76 o 
   0  13   1        0.21      -13.37     15.08 o 
   1  13   1        0.57        0.70     15.64 o 
   2  13   1        0.13       37.69     17.40 o 
   3  13   1        3.33       30.32     17.65 o 
   4  13   1       22.17       26.95     15.09 o 
   5  13   1        1.29       -9.52     14.56 o 
   6  13   1       11.36       12.35     15.06 o 
   7  13   1        3.46        4.62     16.90 o 
  -6  14   1        4.82       -9.22     21.39 o 
  -5  14   1        4.12        8.30     16.29 o 
  -4  14   1        7.96       19.33     16.51 o 
  -3  14   1        3.40       37.53     19.21 o 
  -2  14   1        0.51       11.80     17.55 o 
  -1  14   1        0.20       -3.01     17.89 o 
   0  14   1        0.09       16.37     30.75 o 
   1  14   1        0.74       -4.11     17.22 o 
   2  14   1        4.00      -16.65     16.65 o 
   3  14   1        3.33       25.13     22.43 o 
   4  14   1        2.79       -7.04     15.07 o 
   5  14   1        0.75       21.48     16.28 o 
   6  14   1        5.59       18.45     22.04 o 
  -4  15   1        4.35        6.99     21.81 o 
  -3  15   1       14.92      -15.22     18.57 o 
  -2  15   1        4.38       48.67     21.35 o 
  -1  15   1       12.94       70.16     21.36 o 
   0  15   1        9.32       78.16     21.80 o 
   1  15   1        2.83       72.18     37.52 o 
   2  15   1        7.49       29.57     20.35 o 
   3  15   1        7.32      -15.63     15.63 o 
   4  15   1        0.48       25.37     22.27 o 
 -12   0   2      155.31      186.30     40.65 o 
 -10   0   2       40.71       46.05     28.00 o 
  -8   0   2      973.30      927.21     50.28 o 
  -6   0   2      726.77      716.84     25.39 o 
  -4   0   2      118.94      128.36      8.32 o 
  -2   0   2     4365.85     4520.37     69.77 o 
   2   0   2     4355.35     4411.45     78.47 o 
   4   0   2      107.71      120.22     11.85 o 
   6   0   2      708.59      745.23     21.17 o 
   8   0   2      962.98      898.50     48.81 o 
  10   0   2       41.32        7.19     22.99 o 
  12   0   2      153.21      209.10     42.90 o 
 -13   1   2      195.20       91.45     40.07 o 
 -12   1   2       58.53       27.88     22.41 o 
 -11   1   2       71.37      101.31     24.20 o 
 -10   1   2        4.20      -16.98     28.10 o 
  -9   1   2      105.36      120.12     29.93 o 
  -8   1   2      565.44      478.55     27.01 o 
  -7   1   2     1121.93     1107.41     35.85 o 
  -6   1   2      920.73      931.12     24.27 o 
  -5   1   2      736.23      765.14     17.13 o 
  -4   1   2       57.80       58.63      7.24 o 
  -3   1   2     1117.76     1095.29     15.34 o 
  -2   1   2    29254.06    28895.37    287.46 o 
  -1   1   2    17817.71    17683.18    302.76 o 
   0   1   2     1655.10     1675.81     15.84 o 
   1   1   2    17765.10    18075.41    109.34 o 
   2   1   2    29183.59    29181.04    193.86 o 
   3   1   2     1094.87     1055.65     13.58 o 
   4   1   2       56.40       70.43      9.47 o 
   5   1   2      763.08      790.45     15.52 o 
   6   1   2      911.29      912.20     18.15 o 
   7   1   2     1143.51     1154.33     24.23 o 
   8   1   2      561.53      549.05     20.94 o 
   9   1   2       96.57       80.09     23.34 o 
  10   1   2        4.02       -1.37     15.62 o 
  11   1   2       69.53       63.09     27.81 o 
  12   1   2       51.99       87.91     25.61 o 
 -12   2   2       21.39       33.06     23.00 o 
 -11   2   2      208.44      172.32     27.09 o 
 -10   2   2      118.17      151.25     23.70 o 
  -9   2   2      248.72      309.02     27.56 o 
  -8   2   2      169.13      166.17     21.19 o 
  -7   2   2       43.85       53.28     15.41 o 
  -6   2   2       49.92       25.55     13.20 o 
  -5   2   2      736.80      795.10     17.92 o 
  -4   2   2     2370.10     2469.50     37.38 o 
  -3   2   2     1308.22     1385.90     15.76 o 
  -2   2   2    16765.19    16818.66    193.51 o 
  -1   2   2    16411.48    16889.70    100.21 o 
   0   2   2        0.05       -1.46      1.46 o 
   1   2   2    16439.88    16631.89    112.70 o 
   2   2   2    16763.96    16916.91    131.09 o 
   3   2   2     1312.51     1369.20     14.44 o 
   4   2   2     2400.43     2405.61     26.29 o 
   5   2   2      764.26      794.90     13.59 o 
   6   2   2       53.44       49.61      6.43 o 
   7   2   2       46.58       44.82     10.44 o 
   8   2   2      164.31      198.72     21.64 o 
   9   2   2      259.83      280.48     26.35 o 
  10   2   2      123.65      111.60     22.66 o 
  11   2   2      211.66      230.73     36.28 o 
  12   2   2       21.10       26.85     22.22 o 
 -12   3   2       28.81       32.28     23.50 o 
 -11   3   2       22.96       30.73     27.58 o 
 -10   3   2       36.20       11.94     17.99 o 
  -9   3   2       24.91        0.44     15.13 o 
  -8   3   2      147.85      143.10     21.04 o 
  -7   3   2       93.17       87.93     19.24 o 
  -6   3   2      317.32      338.90     14.93 o 
  -5   3   2      177.84      175.19      7.67 o 
  -4   3   2       52.64       71.42      5.41 o 
  -3   3   2       98.89      136.82      5.88 o 
  -2   3   2      237.03      217.93      5.66 o 
  -1   3   2      710.59      712.42      8.20 o 
   0   3   2     7646.38     7470.07     52.98 o 
   1   3   2      687.53      696.33      9.16 o 
   2   3   2      222.14      215.55      5.59 o 
   3   3   2      102.67      149.01      5.75 o 
   4   3   2       51.91       65.32      6.89 o 
   5   3   2      170.77      187.31      8.36 o 
   6   3   2      320.10      329.64     13.63 o 
   7   3   2       97.19       94.99     17.05 o 
   8   3   2      155.51      157.89     21.23 o 
   9   3   2       26.76       56.18     18.73 o 
  10   3   2       36.15       14.20     17.39 o 
  11   3   2       24.53       22.31     22.22 o 
  12   3   2       34.64       13.16     21.49 o 
 -12   4   2      120.94       70.15     25.83 o 
 -11   4   2       13.76       23.02     20.27 o 
 -10   4   2       10.37      -12.31     17.08 o 
  -9   4   2       39.55       37.90     18.24 o 
  -8   4   2      357.08      365.20     28.15 o 
  -7   4   2      922.08      882.54     34.25 o 
  -6   4   2      366.62      403.49     21.02 o 
  -5   4   2      955.02      929.00     14.41 o 
  -4   4   2      876.22      896.58     13.55 o 
  -3   4   2     2057.66     2102.09     20.27 o 
  -2   4   2     2491.92     2575.39     22.65 o 
  -1   4   2     1960.00     1977.28     16.40 o 
   0   4   2        0.02       -0.87      3.11 o 
   1   4   2     1951.08     2021.00     17.58 o 
   2   4   2     2511.82     2444.77     22.17 o 
   3   4   2     2082.32     2079.93     20.01 o 
   4   4   2      844.05      882.82     14.23 o 
   5   4   2      910.17      879.53     21.20 o 
   6   4   2      368.79      412.22     14.89 o 
   7   4   2      926.98      920.65     35.96 o 
   8   4   2      344.28      335.42     36.22 o 
   9   4   2       32.13       14.96     16.83 o 
  10   4   2       16.07        7.26     17.93 o 
  11   4   2       16.06        0.64     18.52 o 
  12   4   2      131.38      127.09     27.49 o 
 -12   5   2      227.39      233.01     28.24 o 
 -11   5   2        1.68       16.16     34.33 o 
 -10   5   2      192.44      170.20     31.05 o 
  -9   5   2       90.24       97.08     20.98 o 
  -8   5   2     1770.39     1592.38     51.44 o 
  -7   5   2      484.94      483.46     21.80 o 
  -6   5   2     1150.77     1096.55     22.90 o 
  -5   5   2      576.34      552.62     12.95 o 
  -4   5   2      344.98      323.20      8.89 o 
  -3   5   2      250.87      298.56      9.56 o 
  -2   5   2      570.44      601.40     12.77 o 
  -1   5   2    12564.76    13604.06     96.73 o 
   0   5   2     6776.97     7318.61     58.29 o 
   1   5   2    12504.14    13533.23    101.72 o 
   2   5   2      561.01      606.67      9.92 o 
   3   5   2      243.15      291.93      8.17 o 
   4   5   2      350.63      354.92     10.20 o 
   5   5   2      575.02      519.96     13.60 o 
   6   5   2     1163.77     1109.60     20.66 o 
   7   5   2      531.14      510.81     21.80 o 
   8   5   2     1796.83     1644.24     42.12 o 
   9   5   2       91.64       86.89     17.65 o 
  10   5   2      190.21      161.83     21.77 o 
  11   5   2        1.25       16.79     17.51 o 
  12   5   2      255.43      261.16     28.59 o 
 -12   6   2       24.34       61.19     28.03 o 
 -11   6   2       43.77       48.85     20.36 o 
 -10   6   2      106.36       83.55     20.07 o 
  -9   6   2       39.74       13.16     24.87 o 
  -8   6   2      195.57      222.33     21.48 o 
  -7   6   2     1768.97     1610.47     34.54 o 
  -6   6   2     1382.28     1294.74     29.12 o 
  -5   6   2     2957.20     2737.81     34.87 o 
  -4   6   2     2393.91     2295.57     26.04 o 
  -3   6   2       22.91       34.09      5.95 o 
  -2   6   2      835.10      883.38     12.64 o 
  -1   6   2     1754.84     1925.17     21.45 o 
   0   6   2        0.05       -4.15      4.15 o 
   1   6   2     1761.36     1909.39     21.28 o 
   2   6   2      817.72      920.27     14.12 o 
   3   6   2       20.38       18.24      5.18 o 
   4   6   2     2386.09     2251.07     27.49 o 
   5   6   2     2997.47     2713.06     41.13 o 
   6   6   2     1382.92     1316.39     26.00 o 
   7   6   2     1749.77     1613.12     34.63 o 
   8   6   2      188.21      203.03     22.74 o 
   9   6   2       41.09       24.74     15.85 o 
  10   6   2      102.97      119.86     44.19 o 
  11   6   2       47.21       79.98     21.50 o 
  12   6   2       33.87       43.67     42.19 o 
 -11   7   2       38.03       32.63     20.30 o 
 -10   7   2       27.66       16.12     17.82 o 
  -9   7   2       82.91       89.82     19.40 o 
  -8   7   2      242.99      238.04     19.24 o 
  -7   7   2      202.52      226.34     19.76 o 
  -6   7   2      311.10      284.82     17.71 o 
  -5   7   2     1078.55     1005.73     20.63 o 
  -4   7   2      740.35      672.78     15.28 o 
  -3   7   2      192.28      214.83     10.30 o 
  -2   7   2      730.66      830.32     13.12 o 
  -1   7   2      567.77      604.86     11.25 o 
   0   7   2     1058.35     1306.37     16.77 o 
   1   7   2      574.86      599.46     11.32 o 
   2   7   2      753.67      807.73     13.20 o 
   3   7   2      193.97      200.68      8.45 o 
   4   7   2      729.66      685.54     16.37 o 
   5   7   2     1096.77      983.63     21.33 o 
   6   7   2      306.65      293.68     16.07 o 
   7   7   2      195.34      213.29     17.30 o 
   8   7   2      243.35      247.34     22.94 o 
   9   7   2       80.84       86.41     25.22 o 
  10   7   2       28.76       57.13     19.33 o 
  11   7   2       42.45       83.61     29.64 o 
 -11   8   2       10.47      -18.31     18.31 o 
 -10   8   2       17.27       11.26     18.81 o 
  -9   8   2        7.72       15.53     17.66 o 
  -8   8   2       45.86       47.42     14.82 o 
  -7   8   2       63.00       57.62     14.16 o 
  -6   8   2       37.98       32.75     12.40 o 
  -5   8   2      239.41      232.49     15.07 o 
  -4   8   2     1694.89     1532.40     28.67 o 
  -3   8   2      166.63      180.06      9.45 o 
  -2   8   2      887.83      788.97     15.73 o 
  -1   8   2      122.31      108.08      8.91 o 
   0   8   2        0.16       -6.48      6.51 o 
   1   8   2      125.01      113.72      9.26 o 
   2   8   2      879.77      794.12     17.73 o 
   3   8   2      156.34      160.12      9.80 o 
   4   8   2     1673.84     1519.80     25.69 o 
   5   8   2      226.61      215.75     13.32 o 
   6   8   2       32.55       31.21     11.84 o 
   7   8   2       57.64       40.87     13.44 o 
   8   8   2       44.12       43.37     14.48 o 
   9   8   2        7.48       10.49     16.70 o 
  10   8   2       23.68       30.06     19.27 o 
  11   8   2       10.84       12.27     19.60 o 
 -10   9   2       27.28       39.25     21.26 o 
  -9   9   2       84.36       65.49     17.70 o 
  -8   9   2      129.77      123.76     25.70 o 
  -7   9   2      327.11      344.03     22.56 o 
  -6   9   2      187.32      191.14     24.40 o 
  -5   9   2       86.13       83.76     12.63 o 
  -4   9   2       80.86       60.10     16.63 o 
  -3   9   2       45.60       59.86     12.23 o 
  -2   9   2      277.11      267.92     12.77 o 
  -1   9   2      555.00      478.49     15.32 o 
   0   9   2      569.93      489.73     17.20 o 
   1   9   2      559.88      522.12     17.80 o 
   2   9   2      258.83      264.08     19.67 o 
   3   9   2       46.76       46.95     10.61 o 
   4   9   2       78.24       81.30     13.27 o 
   5   9   2       89.66       81.64     12.64 o 
   6   9   2      193.95      194.01     19.11 o 
   7   9   2      345.34      332.37     22.19 o 
   8   9   2      130.14      136.07     20.53 o 
   9   9   2       89.04       74.67     20.84 o 
  10   9   2       25.30       33.21     20.31 o 
 -10  10   2        9.23       29.70     25.19 o 
  -9  10   2       42.70       30.41     16.98 o 
  -8  10   2       24.10       13.25     15.26 o 
  -7  10   2      703.22      691.70     28.37 o 
  -6  10   2      802.88      780.07     24.95 o 
  -5  10   2      212.61      239.25     17.50 o 
  -4  10   2      155.45      134.46     16.41 o 
  -3  10   2        4.59       -0.63     11.87 o 
  -2  10   2       94.40       89.64     15.31 o 
  -1  10   2      188.28      191.34     14.09 o 
   0  10   2        0.11       -0.54      9.72 o 
   1  10   2      196.02      175.07     16.62 o 
   2  10   2       92.35       79.70     14.47 o 
   3  10   2        4.47       -1.33     11.17 o 
   4  10   2      142.00      141.18     14.26 o 
   5  10   2      216.10      236.89     17.45 o 
   6  10   2      831.84      750.30     24.35 o 
   7  10   2      701.01      699.61     40.49 o 
   8  10   2       25.73        9.78     14.58 o 
   9  10   2       42.19       16.78     19.66 o 
  10  10   2        7.00       58.61     28.45 o 
  -9  11   2      112.16      105.81     20.98 o 
  -8  11   2       74.26       82.78     18.74 o 
  -7  11   2      251.65      225.92     23.38 o 
  -6  11   2       32.76       24.02     14.20 o 
  -5  11   2      107.04      107.07     15.43 o 
  -4  11   2      233.45      224.74     17.60 o 
  -3  11   2       39.84       29.24     14.85 o 
  -2  11   2      137.83      170.56     18.23 o 
  -1  11   2      404.89      392.20     22.78 o 
   0  11   2      106.67       90.24     13.49 o 
   1  11   2      380.41      353.12     30.80 o 
   2  11   2      151.12      154.36     17.87 o 
   3  11   2       51.63       45.77     15.13 o 
   4  11   2      245.52      253.69     17.98 o 
   5  11   2      106.48       85.56     15.00 o 
   6  11   2       42.74       35.02     13.81 o 
   7  11   2      239.16      207.57     24.53 o 
   8  11   2       48.12       67.72     18.52 o 
   9  11   2       95.46      103.62     20.64 o 
  -8  12   2       89.90       60.50     19.20 o 
  -7  12   2      116.78      144.53     20.71 o 
  -6  12   2      126.48      108.39     17.78 o 
  -5  12   2       40.70       53.01     15.15 o 
  -4  12   2      129.42      125.91     19.10 o 
  -3  12   2       24.05       24.01     15.88 o 
  -2  12   2      121.20      116.25     18.37 o 
  -1  12   2        1.45       18.92     14.42 o 
   0  12   2        0.59        5.49     13.99 o 
   1  12   2        0.64       -0.70     14.33 o 
   2  12   2      117.51      100.95     17.71 o 
   3  12   2       29.72       18.98     15.52 o 
   4  12   2      144.39      158.81     18.60 o 
   5  12   2       39.23       12.12     13.74 o 
   6  12   2      114.16      114.72     17.18 o 
   7  12   2      110.62       89.68     18.68 o 
   8  12   2       76.75       59.71     19.05 o 
  -7  13   2       40.08       43.47     19.04 o 
  -6  13   2       14.11       -2.66     14.40 o 
  -5  13   2      107.45       82.61     19.10 o 
  -4  13   2       93.68      119.07     17.72 o 
  -3  13   2      108.99      116.70     20.19 o 
  -2  13   2      185.77      172.92     21.21 o 
  -1  13   2      111.80       86.79     19.26 o 
   0  13   2       94.25      105.46     19.16 o 
   1  13   2      111.17      107.98     19.63 o 
   2  13   2      172.29      152.21     20.87 o 
   3  13   2      115.07       99.08     19.52 o 
   4  13   2       92.74       92.34     17.17 o 
   5  13   2      124.74      116.32     18.61 o 
   6  13   2       15.62        5.41     14.31 o 
   7  13   2       43.17       20.50     18.19 o 
  -6  14   2      106.62       86.31     25.56 o 
  -5  14   2        1.31        3.34     16.17 o 
  -4  14   2      100.30       77.91     18.04 o 
  -3  14   2        7.55        7.05     17.95 o 
  -2  14   2       27.94       33.56     18.95 o 
  -1  14   2        6.59        3.42     17.68 o 
   0  14   2        0.75       -8.91     17.33 o 
   1  14   2        8.10       28.01     18.56 o 
   2  14   2       23.39       19.05     18.51 o 
   3  14   2       12.21        5.74     19.18 o 
   4  14   2       99.44       99.05     18.59 o 
   5  14   2        1.06        3.76     15.84 o 
   6  14   2      113.29       95.35     31.18 o 
  -4  15   2        0.35       -0.62     21.36 o 
  -3  15   2       13.12       -6.24     18.66 o 
  -2  15   2      114.48       69.36     21.86 o 
  -1  15   2      523.57      505.25     32.50 o 
   0  15   2      342.22      369.80     32.17 o 
   1  15   2      506.77      491.77     32.50 o 
   2  15   2      119.43      100.98     22.99 o 
   3  15   2       17.48       19.17     17.28 o 
   4  15   2        0.33      -11.53     20.23 o 
 -11   0   3       13.67       26.39     28.26 o 
  -9   0   3        9.81      -17.02     20.61 o 
  -7   0   3        1.04      -11.24     17.40 o 
  -5   0   3        0.76       -5.08      5.08 o 
  -3   0   3        1.57       -1.71      3.78 o 
  -1   0   3        1.31       25.63      5.17 o 
   1   0   3        0.75       25.49      4.88 o 
   3   0   3        0.38       -1.11      6.38 o 
   5   0   3        1.76       -7.87      7.87 o 
   7   0   3        7.33        0.98      8.83 o 
   9   0   3        9.97      -18.11     18.11 o 
  11   0   3        3.25      -23.05     23.05 o 
 -13   1   3        0.81      -23.25     30.63 o 
 -12   1   3        1.06       20.11     22.51 o 
 -11   1   3        0.91       11.14     18.72 o 
 -10   1   3        2.86        0.69     16.42 o 
  -9   1   3        0.06       -6.77     22.44 o 
  -8   1   3        5.86        3.97     14.08 o 
  -7   1   3        0.62        6.73     12.65 o 
  -6   1   3        2.47       14.56      6.27 o 
  -5   1   3        4.07        4.07      4.35 o 
  -4   1   3        0.53        0.92      4.22 o 
  -3   1   3        1.06        3.31      3.44 o 
  -2   1   3        6.29        0.31      3.83 o 
  -1   1   3        4.86       12.91      3.04 o 
   0   1   3        0.36       -0.12      0.85 o 
   1   1   3        6.20        9.34      2.16 o 
   2   1   3        0.02       -1.80      4.42 o 
   3   1   3        1.63       -0.03      3.55 o 
   4   1   3        1.57        1.21      5.07 o 
   5   1   3        1.19        1.98      4.85 o 
   6   1   3        1.41        4.10      5.45 o 
   7   1   3        4.78       21.68      7.74 o 
   8   1   3        0.95       19.65     10.28 o 
   9   1   3        1.17      -11.96     11.96 o 
  10   1   3        2.32       11.93     18.08 o 
  11   1   3        0.21       43.94     21.16 o 
  12   1   3        0.30       14.59     21.45 o 
 -12   2   3        2.21      -15.87     19.63 o 
 -11   2   3        6.93       25.45     21.03 o 
 -10   2   3        0.28       20.80     20.97 o 
  -9   2   3        0.25        5.99     15.33 o 
  -8   2   3        2.51       -3.77     13.57 o 
  -7   2   3        0.01       -2.08     10.30 o 
  -6   2   3        0.13        3.85      5.68 o 
  -5   2   3        0.48       -2.21      5.11 o 
  -4   2   3        0.87       -3.14      4.04 o 
  -3   2   3        0.37       -3.20      3.20 o 
  -2   2   3        6.36       -3.06      3.06 o 
  -1   2   3        2.33        5.01      2.23 o 
   0   2   3        1.17       -1.92      2.04 o 
   1   2   3        8.70        1.55      2.81 o 
   2   2   3        1.83       -1.65      2.77 o 
   3   2   3        5.91        0.97      4.21 o 
   4   2   3        0.37        1.64      4.56 o 
   5   2   3        0.85        5.70      7.26 o 
   6   2   3        0.40       -4.94      4.94 o 
   7   2   3        0.35        3.01      9.12 o 
   8   2   3        0.39       -5.07     13.33 o 
   9   2   3        6.16      -11.05     19.06 o 
  10   2   3        4.17        3.04     21.90 o 
  11   2   3        5.79      -12.74     18.10 o 
  12   2   3        0.52       30.89     21.18 o 
 -12   3   3        1.68      -10.07     47.52 o 
 -11   3   3        4.80       11.67     34.90 o 
 -10   3   3        4.12       10.47     22.09 o 
  -9   3   3       14.40      -11.09     17.08 o 
  -8   3   3        4.32      -10.40     13.66 o 
  -7   3   3        0.03       17.66     13.50 o 
  -6   3   3        2.50       15.26      8.01 o 
  -5   3   3        1.66       -0.34      4.35 o 
  -4   3   3        1.18       -3.87      3.87 o 
  -3   3   3        0.42       -3.88      3.88 o 
  -2   3   3        0.81       -1.29      2.80 o 
  -1   3   3        0.91       -0.57      2.61 o 
   0   3   3        4.09       -0.66      2.24 o 
   1   3   3       10.42        5.39      3.87 o 
   2   3   3        2.80        4.17      3.08 o 
   3   3   3        2.87        4.70      6.24 o 
   4   3   3        0.93        2.41      4.07 o 
   5   3   3        1.69        4.80      5.78 o 
   6   3   3        0.71        5.99      6.48 o 
   7   3   3        1.30       -0.50     12.76 o 
   8   3   3        6.34       -2.28     27.36 o 
   9   3   3        2.26      -14.71     14.71 o 
  10   3   3        2.57       -8.23     17.34 o 
  11   3   3        4.82        6.07     19.33 o 
  12   3   3        5.77       39.47     22.83 o 
 -12   4   3        6.92       25.28     22.60 o 
 -11   4   3        0.25      -17.37     17.92 o 
 -10   4   3        2.50      -10.82     16.31 o 
  -9   4   3        3.67       37.86     17.82 o 
  -8   4   3        5.52        5.24     15.07 o 
  -7   4   3       16.55       26.13     14.17 o 
  -6   4   3        2.07        3.96      7.68 o 
  -5   4   3        1.31        7.14      5.01 o 
  -4   4   3        3.59       -2.03      4.13 o 
  -3   4   3        0.05       10.43      6.76 o 
  -2   4   3        3.88        5.66      3.27 o 
  -1   4   3        6.61        3.84      3.16 o 
   0   4   3        0.35       -3.17      3.17 o 
   1   4   3        9.61        1.05      3.32 o 
   2   4   3        8.83       13.63      5.56 o 
   3   4   3        0.92        4.03      3.47 o 
   4   4   3        3.72        6.69      4.32 o 
   5   4   3        6.83        6.66      4.78 o 
   6   4   3        7.70       18.69      9.81 o 
   7   4   3        1.20       38.83     20.63 o 
   8   4   3        9.66        8.04     15.03 o 
   9   4   3        7.25       -0.79     15.78 o 
  10   4   3        6.39      -11.47     16.90 o 
  11   4   3        5.67        6.28     18.94 o 
  12   4   3       19.23       40.60     22.61 o 
 -12   5   3        6.57       10.68     19.03 o 
 -11   5   3        1.78      -11.15     18.37 o 
 -10   5   3       14.26        0.68     17.54 o 
  -9   5   3        0.96        9.14     17.20 o 
  -8   5   3       33.77       63.28     17.75 o 
  -7   5   3       18.34       26.80     14.35 o 
  -6   5   3       10.65        8.92     12.84 o 
  -5   5   3        7.41        6.97      6.14 o 
  -4   5   3        2.80       12.88      6.98 o 
  -3   5   3        1.41        0.23      4.68 o 
  -2   5   3        3.02       -0.59      4.32 o 
  -1   5   3       11.03        9.49      5.36 o 
   0   5   3       12.41        6.60      3.77 o 
   1   5   3       31.02       27.47      6.42 o 
   2   5   3       10.58        2.79      3.73 o 
   3   5   3        0.04       -1.15      3.94 o 
   4   5   3       15.01       16.65      9.78 o 
   5   5   3        1.27       -2.43      5.40 o 
   6   5   3       19.18        7.01      9.14 o 
   7   5   3       19.66       20.20     11.53 o 
   8   5   3        7.69       82.85     17.50 o 
   9   5   3        2.66       -1.38     13.68 o 
  10   5   3        1.80       15.94     15.83 o 
  11   5   3        0.19       -0.38     15.98 o 
  12   5   3       23.29       42.54     20.18 o 
 -12   6   3        2.11       12.44     24.73 o 
 -11   6   3        0.33      -11.89     17.81 o 
 -10   6   3        0.46       14.72     17.09 o 
  -9   6   3        4.38       -8.79     13.99 o 
  -8   6   3        7.72        5.40     11.08 o 
  -7   6   3       29.58       28.51     14.35 o 
  -6   6   3        8.64       24.82     11.55 o 
  -5   6   3       38.99       42.59     13.97 o 
  -4   6   3       29.62       39.41      8.25 o 
  -3   6   3        8.20        6.25      4.11 o 
  -2   6   3        0.52       -2.19      4.87 o 
  -1   6   3        6.96        9.22      4.44 o 
   0   6   3        0.85       -0.64      3.68 o 
   1   6   3        0.02        3.90      3.88 o 
   2   6   3        4.19        3.85      4.56 o 
   3   6   3       18.88       18.95      6.24 o 
   4   6   3       43.75       21.70     11.35 o 
   5   6   3       23.34       38.47     10.04 o 
   6   6   3        8.43       22.31      8.96 o 
   7   6   3       13.30       31.26     11.69 o 
   8   6   3       14.37       11.05     13.62 o 
   9   6   3        2.24       -2.08     14.31 o 
  10   6   3        4.43       15.67     20.68 o 
  11   6   3        3.80        9.27     17.98 o 
  12   6   3        5.19       58.63     41.68 o 
 -11   7   3        5.07       13.96     18.42 o 
 -10   7   3        0.87        8.89     17.26 o 
  -9   7   3        8.93        3.60     15.57 o 
  -8   7   3        6.67        4.70     11.84 o 
  -7   7   3       11.07        8.22     12.41 o 
  -6   7   3        7.20        2.50     10.35 o 
  -5   7   3       35.78       37.81     14.07 o 
  -4   7   3       17.76       14.77      7.22 o 
  -3   7   3       11.52       -0.90      4.88 o 
  -2   7   3        6.79       23.79      8.85 o 
  -1   7   3        2.93        9.33      6.47 o 
   0   7   3        5.71       14.39      4.98 o 
   1   7   3        8.09        5.59      4.84 o 
   2   7   3       10.95       28.77      9.38 o 
   3   7   3        0.50       -3.02      6.13 o 
   4   7   3       14.59        2.02      7.45 o 
   5   7   3       19.36       17.61     10.23 o 
   6   7   3        2.79        2.54     10.18 o 
   7   7   3        7.53        1.25     10.98 o 
   8   7   3        3.22       19.57     14.89 o 
   9   7   3        1.68       22.33     16.06 o 
  10   7   3        2.52        2.55     16.61 o 
  11   7   3        0.91      -17.52     17.52 o 
 -11   8   3        0.87       24.70     20.87 o 
 -10   8   3        1.38      -16.25     16.25 o 
  -9   8   3        8.33       -8.65     16.20 o 
  -8   8   3        4.30       -5.36     14.54 o 
  -7   8   3       10.97        0.92     12.10 o 
  -6   8   3        0.58        9.34     11.20 o 
  -5   8   3       25.94       19.73     13.32 o 
  -4   8   3       59.28       96.82     18.41 o 
  -3   8   3        6.51       11.95      6.20 o 
  -2   8   3       16.12       19.22      6.44 o 
  -1   8   3        1.70        4.96      9.26 o 
   0   8   3        7.44        7.51      6.69 o 
   1   8   3        5.42        4.67      6.71 o 
   2   8   3        9.74       22.44      7.15 o 
   3   8   3       19.92       19.67     12.62 o 
   4   8   3       53.37       51.55     12.59 o 
   5   8   3        9.63       28.46     12.77 o 
   6   8   3        1.37       -5.67     10.55 o 
   7   8   3        0.76       -1.02     11.81 o 
   8   8   3        0.41       -2.83     12.32 o 
   9   8   3        1.10       10.13     16.86 o 
  10   8   3        4.45        1.68     17.52 o 
  11   8   3        0.42        0.35     19.42 o 
 -10   9   3        0.60        6.93     19.39 o 
  -9   9   3        1.45       -0.33     14.83 o 
  -8   9   3        0.45        0.61     14.13 o 
  -7   9   3       13.62       31.53     15.46 o 
  -6   9   3        1.93       45.23     13.31 o 
  -5   9   3        2.68       12.98     10.36 o 
  -4   9   3        0.44        9.31     10.98 o 
  -3   9   3        1.58       -2.84      9.91 o 
  -2   9   3       12.97        5.36      6.93 o 
  -1   9   3        9.54        6.82      7.90 o 
   0   9   3       12.58       -2.07      7.68 o 
   1   9   3        1.78       16.49      9.41 o 
   2   9   3        9.61       27.89      8.71 o 
   3   9   3        4.66       -8.53      8.64 o 
   4   9   3        0.92        2.44      8.59 o 
   5   9   3       18.03       23.86     15.75 o 
   6   9   3       44.27       41.95     13.02 o 
   7   9   3       22.06       26.93     13.55 o 
   8   9   3        4.91        1.15     13.59 o 
   9   9   3        1.53        5.33     17.11 o 
  10   9   3        1.28       -4.89     17.59 o 
 -10  10   3        3.18       -0.64     22.71 o 
  -9  10   3       10.36        9.13     15.97 o 
  -8  10   3        1.87       -4.07     14.46 o 
  -7  10   3       27.40       58.83     15.94 o 
  -6  10   3       31.48       65.29     18.36 o 
  -5  10   3       10.97       23.13     11.42 o 
  -4  10   3       12.17        7.50     11.95 o 
  -3  10   3        5.36        2.24     11.54 o 
  -2  10   3       16.05        3.73     12.39 o 
  -1  10   3        6.77        5.93      9.27 o 
   0  10   3       37.01       24.41     22.93 o 
   1  10   3        5.48       -3.64     10.65 o 
   2  10   3       14.52       17.70     12.53 o 
   3  10   3        4.70       21.15     11.45 o 
   4  10   3        6.68       15.07     11.10 o 
   5  10   3       11.30       23.71     12.66 o 
   6  10   3       20.74       48.14     19.06 o 
   7  10   3       41.72       64.09     27.61 o 
   8  10   3        6.19       -1.49     14.33 o 
   9  10   3        8.36       35.45     20.05 o 
  10  10   3        0.40      -33.39     38.28 o 
  -9  11   3       19.67        0.98     16.56 o 
  -8  11   3        3.63      -14.87     14.87 o 
  -7  11   3       41.45       37.63     16.22 o 
  -6  11   3       17.91       16.89     13.26 o 
  -5  11   3        5.54       -1.58     11.69 o 
  -4  11   3        4.69       32.77     13.73 o 
  -3  11   3        7.40       31.35     24.06 o 
  -2  11   3        7.15       26.83     13.79 o 
  -1  11   3       13.95       24.94     13.83 o 
   0  11   3       10.71        0.62     10.63 o 
   1  11   3       11.83       40.08     14.04 o 
   2  11   3        5.30       28.57     14.27 o 
   3  11   3       37.61       49.49     14.57 o 
   4  11   3        5.96       13.47     11.39 o 
   5  11   3       11.37       16.50     12.46 o 
   6  11   3       25.13        9.10     17.27 o 
   7  11   3       30.74       20.64     15.20 o 
   8  11   3        4.44       34.20     16.70 o 
   9  11   3       15.46       42.66     17.90 o 
  -8  12   3        6.56       -1.80     15.98 o 
  -7  12   3        1.90        9.47     15.73 o 
  -6  12   3        1.30       13.49     14.20 o 
  -5  12   3        3.37        4.07     13.49 o 
  -4  12   3        9.25        6.13     19.26 o 
  -3  12   3        5.85       24.89     15.87 o 
  -2  12   3        2.73       31.00     15.50 o 
  -1  12   3        0.35        4.35     14.46 o 
   0  12   3       18.23       56.36     33.60 o 
   1  12   3        0.42        1.59     17.93 o 
   2  12   3        1.56       24.28     15.19 o 
   3  12   3        3.55       19.80     15.30 o 
   4  12   3       16.94       20.88     13.77 o 
   5  12   3        7.71        2.74     13.23 o 
   6  12   3        1.79       14.78     13.70 o 
   7  12   3       14.04       33.66     16.14 o 
   8  12   3        8.71        1.81     16.38 o 
  -7  13   3        1.90        4.02     17.20 o 
  -6  13   3        6.44      -14.00     14.00 o 
  -5  13   3        2.95       11.04     30.78 o 
  -4  13   3       28.74       33.13     15.10 o 
  -3  13   3        6.28       57.19     19.94 o 
  -2  13   3        4.41       26.76     16.95 o 
  -1  13   3        0.70        9.32     20.92 o 
   0  13   3        1.94      -14.38     14.38 o 
   1  13   3        5.89       21.49     16.20 o 
   2  13   3       15.03       48.31     17.74 o 
   3  13   3       28.84       28.61     14.53 o 
   4  13   3        9.01       33.46     15.09 o 
   5  13   3        4.65        6.70     17.28 o 
   6  13   3        1.70       -1.81     14.31 o 
   7  13   3        0.46        5.54     17.07 o 
  -6  14   3       25.73       11.37     22.50 o 
  -5  14   3        5.11        2.53     15.73 o 
  -4  14   3        8.51       -7.22     15.29 o 
  -3  14   3        6.16      -17.16     17.16 o 
  -2  14   3        0.29      -15.41     17.11 o 
  -1  14   3        8.67       32.57     29.99 o 
   0  14   3       21.85       90.26     27.67 o 
   1  14   3        1.48       53.95     21.61 o 
   2  14   3        1.95       28.52     18.39 o 
   3  14   3        1.89       11.47     15.51 o 
   4  14   3        6.38       -1.69     15.21 o 
   5  14   3        4.56        2.50     16.13 o 
   6  14   3        0.21       38.32     22.57 o 
  -4  15   3        0.73       -4.66     21.32 o 
  -3  15   3        1.73       -6.58     19.08 o 
  -2  15   3        4.06      -10.17     20.85 o 
  -1  15   3       41.05       98.78     22.22 o 
   0  15   3       30.76       56.38     22.83 o 
   1  15   3       20.47       95.01     28.19 o 
   2  15   3        5.91       26.60     19.35 o 
   3  15   3        2.45       -5.94     16.19 o 
   4  15   3        4.86      -19.50     19.50 o 
 -12   0   4       98.24      106.93     37.25 o 
 -10   0   4      181.70      200.04     35.58 o 
  -8   0   4      218.55      234.98     32.24 o 
  -6   0   4       19.90       41.51      9.11 o 
  -4   0   4     2121.18     2202.41     86.02 o 
  -2   0   4    62090.28    63724.50    629.27 o 
   2   0   4    62263.03    61061.76    715.03 o 
   4   0   4     2254.18     2248.33     35.42 o 
   6   0   4       18.09       37.63      7.97 o 
   8   0   4      217.71      224.01     20.29 o 
  10   0   4      205.60      220.53     37.05 o 
  12   0   4       89.85       70.58     34.23 o 
 -13   1   4        8.73       20.81     34.29 o 
 -12   1   4      172.97      132.17     28.06 o 
 -11   1   4      120.22      138.32     25.77 o 
 -10   1   4      121.67      130.19     22.94 o 
  -9   1   4       61.00       76.99     19.56 o 
  -8   1   4      178.72      223.09     22.60 o 
  -7   1   4      157.30      169.03     19.23 o 
  -6   1   4     1054.90     1059.18     22.26 o 
  -5   1   4     1727.39     1899.77     26.38 o 
  -4   1   4     3713.01     3933.57     67.56 o 
  -3   1   4     3422.08     3661.92     36.76 o 
  -2   1   4    13502.99    13562.62    102.36 o 
  -1   1   4    11550.36    11483.80     64.87 o 
   0   1   4        0.17        2.32      1.19 o 
   1   1   4    11535.68    11277.54     69.88 o 
   2   1   4    13473.70    13417.21    106.55 o 
   3   1   4     3475.83     3543.69     34.04 o 
   4   1   4     3805.27     3807.08     37.74 o 
   5   1   4     1735.52     1861.90     23.20 o 
   6   1   4     1047.55     1026.30     17.22 o 
   7   1   4      157.24      162.15      9.60 o 
   8   1   4      186.32      225.17     17.81 o 
   9   1   4       60.07       34.20     15.26 o 
  10   1   4      110.64       91.13     22.06 o 
  11   1   4      131.10      105.32     23.83 o 
  12   1   4      174.51      171.07     28.73 o 
 -12   2   4       25.98       17.40     30.41 o 
 -11   2   4        2.42       10.26     19.91 o 
 -10   2   4       42.88       28.66     18.62 o 
  -9   2   4       47.34       46.01     18.27 o 
  -8   2   4      483.31      455.32     28.09 o 
  -7   2   4      103.22      146.72     18.80 o 
  -6   2   4       58.33       71.64      9.98 o 
  -5   2   4      900.46      943.17     27.27 o 
  -4   2   4      783.19      838.55     12.64 o 
  -3   2   4     1670.90     1825.43     20.57 o 
  -2   2   4     8782.20     8970.22     71.48 o 
  -1   2   4    10541.24    10598.29     66.85 o 
   0   2   4     9333.97     9352.76     56.41 o 
   1   2   4    10453.40    10492.30     65.19 o 
   2   2   4     8766.42     8905.30     62.45 o 
   3   2   4     1658.71     1722.08     19.75 o 
   4   2   4      779.05      846.25     17.39 o 
   5   2   4      880.88      911.20     22.49 o 
   6   2   4       66.31       67.56      6.85 o 
   7   2   4      113.22      139.65     12.18 o 
   8   2   4      462.45      480.55     27.79 o 
   9   2   4       46.35       53.30     15.03 o 
  10   2   4       54.25       39.03     19.32 o 
  11   2   4        3.51      -14.67     18.46 o 
  12   2   4       23.41       31.34     22.83 o 
 -12   3   4      107.14       90.79     26.81 o 
 -11   3   4      368.65      412.42     35.60 o 
 -10   3   4       92.57      124.94     24.00 o 
  -9   3   4      477.32      491.23     33.15 o 
  -8   3   4      442.01      509.86     31.53 o 
  -7   3   4      106.80      141.05     18.62 o 
  -6   3   4      351.90      363.76     15.48 o 
  -5   3   4       34.42       24.78      5.62 o 
  -4   3   4     1136.90     1240.70     17.87 o 
  -3   3   4     2513.08     2610.17     37.84 o 
  -2   3   4      925.68      882.80     14.86 o 
  -1   3   4     4964.70     5115.98     36.32 o 
   0   3   4        0.11        3.63      2.97 o 
   1   3   4     5008.09     5108.23     37.87 o 
   2   3   4      930.77      884.87     10.40 o 
   3   3   4     2523.02     2678.68     23.21 o 
   4   3   4     1128.43     1201.64     16.02 o 
   5   3   4       36.97       30.11      7.02 o 
   6   3   4      355.30      352.08     12.31 o 
   7   3   4      113.27      119.95     11.61 o 
   8   3   4      438.81      445.11     29.48 o 
   9   3   4      478.40      508.24     33.19 o 
  10   3   4       88.89       94.96     22.14 o 
  11   3   4      377.58      398.97     34.91 o 
  12   3   4      115.10       94.79     25.19 o 
 -12   4   4      294.89      261.54     50.54 o 
 -11   4   4      202.43      158.55     27.76 o 
 -10   4   4      117.18       74.14     21.97 o 
  -9   4   4      794.35      710.45     35.83 o 
  -8   4   4      429.00      489.41     36.51 o 
  -7   4   4     1075.03     1013.17     36.39 o 
  -6   4   4     1111.96     1146.26     22.25 o 
  -5   4   4      978.67      955.89     21.13 o 
  -4   4   4      926.30      901.63     21.92 o 
  -3   4   4     1065.41     1135.10     15.76 o 
  -2   4   4     2521.87     2665.00     24.14 o 
  -1   4   4     5749.75     5904.90     42.19 o 
   0   4   4      429.41      470.61      7.73 o 
   1   4   4     5819.04     5996.39     44.89 o 
   2   4   4     2564.10     2687.84     23.36 o 
   3   4   4     1080.19     1136.11     16.04 o 
   4   4   4      934.51      922.58     13.79 o 
   5   4   4     1013.10      979.50     14.09 o 
   6   4   4     1145.71     1114.84     24.28 o 
   7   4   4     1073.98     1065.38     30.69 o 
   8   4   4      453.80      487.55     30.77 o 
   9   4   4      763.44      713.76     35.59 o 
  10   4   4      124.86       94.47     22.41 o 
  11   4   4      229.80      197.01     28.45 o 
  12   4   4      298.07      246.85     47.94 o 
 -12   5   4      156.08      185.60     31.07 o 
 -11   5   4       64.41       27.44     28.03 o 
 -10   5   4       31.53       22.78     19.69 o 
  -9   5   4       88.98       77.82     20.62 o 
  -8   5   4      826.00      746.88     41.78 o 
  -7   5   4     1143.97     1071.22     30.63 o 
  -6   5   4      645.62      625.13     19.48 o 
  -5   5   4      198.29      212.99     11.14 o 
  -4   5   4     1675.13     1606.64     23.12 o 
  -3   5   4       56.33       69.45      7.01 o 
  -2   5   4     1857.97     1762.87     18.18 o 
  -1   5   4     1234.73     1527.04     14.67 o 
   0   5   4        0.02       -3.32      3.32 o 
   1   5   4     1250.16     1523.39     18.30 o 
   2   5   4     1778.03     1690.17     20.26 o 
   3   5   4       57.08       58.53      5.10 o 
   4   5   4     1652.94     1646.51     18.84 o 
   5   5   4      183.24      222.18     10.85 o 
   6   5   4      640.48      634.48     15.77 o 
   7   5   4     1138.56     1067.97     27.01 o 
   8   5   4      866.07      782.94     29.43 o 
   9   5   4       88.23       95.29     24.43 o 
  10   5   4       42.18       42.04     17.41 o 
  11   5   4       60.05       68.58     20.49 o 
  12   5   4      181.49      170.45     33.68 o 
 -12   6   4       71.91       72.23     28.16 o 
 -11   6   4       74.85       76.90     21.54 o 
 -10   6   4       91.08       90.88     20.69 o 
  -9   6   4       83.70       53.94     17.88 o 
  -8   6   4       40.56       49.66     13.53 o 
  -7   6   4       25.40       11.44     11.63 o 
  -6   6   4      178.41      190.19     14.96 o 
  -5   6   4      724.74      706.77     16.57 o 
  -4   6   4     2062.47     1841.22     26.65 o 
  -3   6   4     2246.91     2182.64     24.55 o 
  -2   6   4       53.13       54.08      5.32 o 
  -1   6   4      437.38      441.03      9.03 o 
   0   6   4     1044.43      966.42     12.47 o 
   1   6   4      434.70      421.85      8.98 o 
   2   6   4       52.75       45.95      5.63 o 
   3   6   4     2262.47     2200.64     29.62 o 
   4   6   4     2025.08     1846.18     26.53 o 
   5   6   4      754.34      717.44     18.24 o 
   6   6   4      205.84      235.86     14.25 o 
   7   6   4       23.44       24.06     10.51 o 
   8   6   4       43.42       32.89     15.10 o 
   9   6   4       76.10       66.59     17.63 o 
  10   6   4       80.99       97.77     20.82 o 
  11   6   4       80.57       62.52     20.71 o 
  12   6   4       75.63       72.95     44.76 o 
 -11   7   4       62.79       56.00     21.74 o 
 -10   7   4      127.80      153.24     25.08 o 
  -9   7   4      296.93      301.86     26.38 o 
  -8   7   4       48.59       33.39     13.26 o 
  -7   7   4       37.03       25.18     11.96 o 
  -6   7   4      155.73      150.35     14.89 o 
  -5   7   4       88.54       92.54     10.41 o 
  -4   7   4      343.95      346.33     17.95 o 
  -3   7   4      185.64      187.63      9.49 o 
  -2   7   4     2064.15     2073.82     22.51 o 
  -1   7   4      151.17      189.13      8.66 o 
   0   7   4        0.04        0.42      4.30 o 
   1   7   4      148.50      166.49      9.29 o 
   2   7   4     2128.19     2046.50     25.48 o 
   3   7   4      196.83      184.03     17.05 o 
   4   7   4      323.68      325.15     13.72 o 
   5   7   4      100.15       94.49     10.06 o 
   6   7   4      153.27      141.19     12.97 o 
   7   7   4       30.60       32.25     12.43 o 
   8   7   4       65.99       56.84     16.66 o 
   9   7   4      279.44      270.69     25.28 o 
  10   7   4      129.10      103.34     21.38 o 
  11   7   4       70.87       73.81     21.93 o 
 -11   8   4       14.58       11.19     20.65 o 
 -10   8   4       51.83       39.90     28.79 o 
  -9   8   4       16.89       21.96     14.87 o 
  -8   8   4      123.81      135.05     17.15 o 
  -7   8   4       53.00       48.64     14.33 o 
  -6   8   4       65.67       84.68     14.07 o 
  -5   8   4      182.54      217.82     14.91 o 
  -4   8   4     1627.71     1448.74     28.18 o 
  -3   8   4     1092.20     1060.87     19.90 o 
  -2   8   4      723.59      746.35     15.30 o 
  -1   8   4      506.53      491.93     12.04 o 
   0   8   4      421.39      424.63     11.48 o 
   1   8   4      491.22      511.76     13.20 o 
   2   8   4      743.70      744.65     17.12 o 
   3   8   4     1114.63     1072.81     20.71 o 
   4   8   4     1612.10     1495.71     25.38 o 
   5   8   4      190.28      223.31     13.37 o 
   6   8   4       62.16       57.72     13.13 o 
   7   8   4       45.35       48.42     21.27 o 
   8   8   4      126.23      128.18     17.07 o 
   9   8   4       12.60       39.65     17.95 o 
  10   8   4       48.76       64.26     20.52 o 
  11   8   4       21.72       32.27     20.80 o 
 -10   9   4       54.67       61.88     22.34 o 
  -9   9   4      105.36      129.79     19.82 o 
  -8   9   4       77.58       66.56     18.50 o 
  -7   9   4      301.78      374.09     22.72 o 
  -6   9   4      917.80      827.89     26.88 o 
  -5   9   4      353.49      355.54     18.63 o 
  -4   9   4      155.20      167.83     16.13 o 
  -3   9   4       93.52       97.62     13.65 o 
  -2   9   4      202.57      210.26     11.73 o 
  -1   9   4       27.95       41.10      8.69 o 
   0   9   4        0.06       -3.09      7.63 o 
   1   9   4       24.44       26.56      8.81 o 
   2   9   4      210.91      185.58     12.65 o 
   3   9   4      106.38      147.50     13.18 o 
   4   9   4      170.58      174.11     12.73 o 
   5   9   4      354.65      381.37     19.38 o 
   6   9   4      940.27      809.84     26.63 o 
   7   9   4      307.09      316.61     21.85 o 
   8   9   4       84.04       69.28     16.74 o 
   9   9   4      103.48      100.40     21.70 o 
  10   9   4       57.54       71.57     24.15 o 
 -10  10   4       30.48       43.90     27.23 o 
  -9  10   4      179.58      145.43     22.17 o 
  -8  10   4       76.09       89.40     18.31 o 
  -7  10   4      314.41      323.12     34.15 o 
  -6  10   4      106.66       92.69     15.07 o 
  -5  10   4      465.24      513.89     23.43 o 
  -4  10   4       78.14       57.55     13.92 o 
  -3  10   4      109.31      105.42     15.40 o 
  -2  10   4      207.02      198.27     17.75 o 
  -1  10   4       94.36       82.30     11.46 o 
   0  10   4     1180.71      920.57     22.30 o 
   1  10   4      100.32       95.96     11.30 o 
   2  10   4      211.79      213.91     19.18 o 
   3  10   4      107.21      127.59     15.51 o 
   4  10   4       91.39      104.88     13.57 o 
   5  10   4      481.77      488.91     26.41 o 
   6  10   4      109.38      106.11     19.90 o 
   7  10   4      362.15      353.34     23.69 o 
   8  10   4       91.48       68.54     17.69 o 
   9  10   4      164.94      121.72     24.24 o 
  10  10   4       28.85       12.72     40.52 o 
  -9  11   4      192.71      157.40     24.54 o 
  -8  11   4       33.81       78.57     18.63 o 
  -7  11   4      276.69      280.53     27.26 o 
  -6  11   4      551.70      575.76     25.98 o 
  -5  11   4      134.48      110.29     15.51 o 
  -4  11   4      142.19      156.33     18.38 o 
  -3  11   4      457.53      477.34     29.68 o 
  -2  11   4       26.83       27.81     14.27 o 
  -1  11   4      158.22      148.05     17.48 o 
   0  11   4        0.02        9.10     10.96 o 
   1  11   4      173.59      142.78     17.22 o 
   2  11   4       24.92       17.61     13.41 o 
   3  11   4      457.91      496.83     25.67 o 
   4  11   4      144.48      168.10     16.23 o 
   5  11   4      134.18      119.83     15.74 o 
   6  11   4      535.72      549.61     25.13 o 
   7  11   4      297.88      320.66     24.28 o 
   8  11   4       37.58       44.27     16.68 o 
   9  11   4      189.76      155.84     25.48 o 
  -8  12   4       64.58       73.50     19.68 o 
  -7  12   4       31.07       34.77     17.24 o 
  -6  12   4       56.80       62.68     15.97 o 
  -5  12   4       62.23       59.47     15.17 o 
  -4  12   4       20.11       -7.02     22.56 o 
  -3  12   4      132.44      138.71     19.07 o 
  -2  12   4       96.23      108.39     18.43 o 
  -1  12   4       35.59       15.96     14.74 o 
   0  12   4      628.18      622.10     28.98 o 
   1  12   4       29.42       35.09     15.94 o 
   2  12   4       97.09       86.49     17.45 o 
   3  12   4      121.36      129.25     18.55 o 
   4  12   4       14.46       36.44     14.46 o 
   5  12   4       51.52       46.37     14.65 o 
   6  12   4       43.55       52.90     15.45 o 
   7  12   4       38.83       46.87     17.32 o 
   8  12   4       57.17       58.86     18.84 o 
  -7  13   4        6.72        6.57     17.29 o 
  -6  13   4       61.96       43.77     16.73 o 
  -5  13   4        0.08       -6.83     16.67 o 
  -4  13   4      342.97      365.55     23.78 o 
  -3  13   4      420.20      373.12     26.93 o 
  -2  13   4      104.63      113.56     20.09 o 
  -1  13   4       65.91       89.66     19.03 o 
   0  13   4        0.53      -18.06     18.06 o 
   1  13   4       65.96       66.27     18.58 o 
   2  13   4       94.97      113.00     24.80 o 
   3  13   4      431.95      447.71     25.36 o 
   4  13   4      355.88      358.19     23.18 o 
   5  13   4        0.05        3.60     14.75 o 
   6  13   4       67.74       34.69     16.28 o 
   7  13   4        5.37        8.81     16.68 o 
  -6  14   4       55.46       38.60     23.56 o 
  -5  14   4       87.32       71.32     18.19 o 
  -4  14   4       41.41       35.26     16.68 o 
  -3  14   4       40.36       28.62     18.73 o 
  -2  14   4       35.10       28.06     18.88 o 
  -1  14   4      459.97      450.51     29.76 o 
   0  14   4      836.45      866.53     33.69 o 
   1  14   4      467.63      475.77     55.94 o 
   2  14   4       29.59       45.62     19.35 o 
   3  14   4       34.17       17.93     15.70 o 
   4  14   4       32.46       23.49     16.40 o 
   5  14   4       87.78       84.08     18.78 o 
   6  14   4       53.05       61.05     23.91 o 
  -4  15   4       39.68       62.26     24.52 o 
  -3  15   4        7.42       11.89     23.98 o 
  -2  15   4       39.66       48.83     20.91 o 
  -1  15   4       85.66      128.61     32.57 o 
   0  15   4        1.25       41.54     20.99 o 
   1  15   4      110.00       95.75     22.39 o 
   2  15   4       38.75       38.88     20.25 o 
   3  15   4        6.80       17.07     16.88 o 
   4  15   4       37.78       50.32     23.58 o 
 -13   0   5        0.19      -28.71     28.71 o 
 -11   0   5        1.14       14.83     28.77 o 
  -9   0   5        2.06       -9.25     21.19 o 
  -7   0   5        0.15        0.45     16.95 o 
  -5   0   5        2.56        3.22      6.77 o 
  -3   0   5        5.82        0.78      5.37 o 
  -1   0   5        1.18        5.39      2.02 o 
   1   0   5        0.43        1.40      2.93 o 
   3   0   5        2.93       -2.11      5.18 o 
   5   0   5        5.33       -0.41      6.41 o 
   7   0   5        1.90        4.57      8.53 o 
   9   0   5        1.34      -18.94     18.94 o 
  11   0   5        1.02      -21.13     21.13 o 
 -12   1   5        0.99       -9.44     19.57 o 
 -11   1   5       10.48       21.26     23.50 o 
 -10   1   5        0.76       21.14     18.19 o 
  -9   1   5        1.03      -10.98     20.87 o 
  -8   1   5        1.96       -1.38     12.97 o 
  -7   1   5        4.05       10.81     12.89 o 
  -6   1   5        2.78        6.33      5.65 o 
  -5   1   5        4.96        6.82      4.88 o 
  -4   1   5        4.97       16.04      8.37 o 
  -3   1   5        7.34        7.02      3.50 o 
  -2   1   5        0.81        1.09      3.52 o 
  -1   1   5        2.73        2.88      2.16 o 
   0   1   5        0.89       -0.84      1.47 o 
   1   1   5        0.82        2.81      2.79 o 
   2   1   5        2.54        1.49      3.47 o 
   3   1   5        0.26        6.50      6.73 o 
   4   1   5        2.27        8.49      6.09 o 
   5   1   5        1.00        0.30      4.40 o 
   6   1   5        2.21       -1.45      5.04 o 
   7   1   5        0.81        0.12      5.87 o 
   8   1   5        0.06       -5.82      8.08 o 
   9   1   5        0.48        2.81     11.85 o 
  10   1   5        0.85       -6.96     16.27 o 
  11   1   5        2.17        8.08     18.53 o 
  12   1   5        3.96       -5.69     19.59 o 
 -12   2   5        0.01        8.48     21.48 o 
 -11   2   5        2.04        5.18     21.55 o 
 -10   2   5        0.79       44.40     20.65 o 
  -9   2   5        6.38       -2.57     24.53 o 
  -8   2   5        2.78        1.50     14.02 o 
  -7   2   5        3.18       11.24     13.18 o 
  -6   2   5        0.39       -5.84      7.31 o 
  -5   2   5        1.38        1.85      5.01 o 
  -4   2   5        4.84        0.71      3.92 o 
  -3   2   5        5.55        1.66      3.61 o 
  -2   2   5        6.25       -0.42      3.67 o 
  -1   2   5        2.61       -0.76      2.43 o 
   0   2   5        1.37        0.41      2.24 o 
   1   2   5        0.41       -0.40      3.22 o 
   2   2   5        8.17        0.53      3.01 o 
   3   2   5        2.58       -3.28      3.34 o 
   4   2   5        0.53       -2.84      4.07 o 
   5   2   5        6.00        6.19      4.87 o 
   6   2   5        0.13        2.25      5.33 o 
   7   2   5        1.65       -3.04      6.45 o 
   8   2   5        2.56      -10.39     10.39 o 
   9   2   5        1.04       -7.56     12.26 o 
  10   2   5        9.43       14.63     41.42 o 
  11   2   5        3.21      -17.46     17.46 o 
  12   2   5        1.41       21.53     21.54 o 
 -12   3   5        3.85       -6.63     21.86 o 
 -11   3   5        0.11       20.10     19.75 o 
 -10   3   5        0.87       16.93     18.35 o 
  -9   3   5       10.16        8.13     16.49 o 
  -8   3   5        2.83        3.97     14.69 o 
  -7   3   5        0.21       -1.63     12.81 o 
  -6   3   5        0.66        6.61      8.72 o 
  -5   3   5        1.76       -2.35      4.61 o 
  -4   3   5        8.07       13.75      5.31 o 
  -3   3   5       12.35        6.53      3.54 o 
  -2   3   5        0.49        4.35      2.90 o 
  -1   3   5        1.39       -1.22      2.55 o 
   0   3   5        0.06       -2.82      2.82 o 
   1   3   5        3.71        4.77      3.86 o 
   2   3   5        0.36        2.18      3.14 o 
   3   3   5        6.60        3.14      3.35 o 
   4   3   5        9.31        3.60      4.85 o 
   5   3   5        0.10        4.65      5.84 o 
   6   3   5        1.16       -3.62      8.12 o 
   7   3   5        0.47       -4.68      6.50 o 
   8   3   5        1.40        2.68     19.30 o 
   9   3   5        5.73       43.44     17.38 o 
  10   3   5        3.94        2.04     17.30 o 
  11   3   5        5.38       -8.67     19.21 o 
  12   3   5        0.84      -11.84     19.09 o 
 -12   4   5        2.38        2.83     24.85 o 
 -11   4   5        0.36      -10.72     18.24 o 
 -10   4   5       10.56       27.82     19.22 o 
  -9   4   5       13.22       21.70     16.74 o 
  -8   4   5        2.98        9.51     15.18 o 
  -7   4   5       18.60       13.91     17.11 o 
  -6   4   5        3.71       11.91      7.85 o 
  -5   4   5        0.61        6.99      5.04 o 
  -4   4   5        6.96        9.14      4.22 o 
  -3   4   5        3.45        1.50      3.68 o 
  -2   4   5       10.60        4.81      4.15 o 
  -1   4   5        4.43       -0.80      2.74 o 
   0   4   5        1.79       -3.11      3.11 o 
   1   4   5        2.92        1.81      3.49 o 
   2   4   5        8.09       10.83      6.12 o 
   3   4   5        5.80       12.52      4.05 o 
   4   4   5       13.37       14.42      6.32 o 
   5   4   5        3.00        7.94      5.16 o 
   6   4   5        2.83        9.11      6.62 o 
   7   4   5        2.36        6.92     10.95 o 
   8   4   5        8.06        7.79     12.40 o 
   9   4   5       11.80       34.63     21.19 o 
  10   4   5        8.25        7.41     17.31 o 
  11   4   5       25.60       12.90     19.43 o 
  12   4   5        5.89       28.82     25.03 o 
 -12   5   5        0.17      -20.48     20.48 o 
 -11   5   5        0.01        0.61     20.29 o 
 -10   5   5        3.74        4.16     24.50 o 
  -9   5   5       14.21        8.36     16.92 o 
  -8   5   5       30.46       25.81     32.11 o 
  -7   5   5        3.02       18.39     11.51 o 
  -6   5   5        3.90       16.99     15.98 o 
  -5   5   5        1.60       -4.71      6.05 o 
  -4   5   5        7.48       10.55      4.63 o 
  -3   5   5        5.37        6.36      4.83 o 
  -2   5   5        4.68        5.44      3.78 o 
  -1   5   5        3.59       -0.33      3.19 o 
   0   5   5        3.77        2.01      4.39 o 
   1   5   5        2.86        2.62      3.59 o 
   2   5   5        7.20        6.46      4.54 o 
   3   5   5        1.95        5.21      4.22 o 
   4   5   5        4.41        9.79      6.21 o 
   5   5   5        3.69       -3.75      6.40 o 
   6   5   5       13.42        4.29      7.22 o 
   7   5   5        2.59       19.28     10.66 o 
   8   5   5       35.06       47.19     14.33 o 
   9   5   5       12.78       -0.28     13.63 o 
  10   5   5        4.30        7.42     15.62 o 
  11   5   5        2.98      -14.26     16.30 o 
  12   5   5       12.16       30.72     19.76 o 
 -12   6   5        2.44       -3.47     23.47 o 
 -11   6   5        3.40       -0.45     18.16 o 
 -10   6   5        7.37       10.79     16.87 o 
  -9   6   5        3.70      -11.87     14.74 o 
  -8   6   5        0.57      -10.79     11.21 o 
  -7   6   5        0.63        5.10     11.02 o 
  -6   6   5        8.94        1.09     10.51 o 
  -5   6   5        9.39       -3.81      7.75 o 
  -4   6   5       22.10       22.44      7.55 o 
  -3   6   5       14.98       41.55     13.57 o 
  -2   6   5        2.01        5.01      4.58 o 
  -1   6   5        2.30       -3.92      3.92 o 
   0   6   5        2.09       -2.73      4.06 o 
   1   6   5        2.39       -0.23      3.55 o 
   2   6   5        6.40        8.64      5.80 o 
   3   6   5       16.73       13.82      4.96 o 
   4   6   5       23.08       21.51      5.92 o 
   5   6   5       10.75        1.36      7.96 o 
   6   6   5        2.14        4.09     10.14 o 
   7   6   5        1.23        1.20     10.67 o 
   8   6   5        4.80       12.12     13.97 o 
   9   6   5        3.57       14.11     15.08 o 
  10   6   5        1.68      -15.10     15.10 o 
  11   6   5        6.53       -2.06     17.33 o 
  12   6   5        2.14       25.24     40.59 o 
 -11   7   5        3.91      -12.57     18.31 o 
 -10   7   5        9.20       19.14     18.56 o 
  -9   7   5        6.39       23.41     16.30 o 
  -8   7   5        0.97      -10.02     11.80 o 
  -7   7   5        1.43       20.44     12.12 o 
  -6   7   5        0.34        2.53     12.52 o 
  -5   7   5        3.35       -2.55      7.73 o 
  -4   7   5       23.28       17.00      8.90 o 
  -3   7   5       14.10       26.51      7.43 o 
  -2   7   5        2.40       15.66      9.15 o 
  -1   7   5        0.56       -5.46      5.46 o 
   0   7   5        8.91        7.70      5.74 o 
   1   7   5        1.90        1.82      4.94 o 
   2   7   5       10.02       18.25      5.27 o 
   3   7   5       35.21       45.79     17.18 o 
   4   7   5       16.72        8.80      9.62 o 
   5   7   5        3.02       -5.11      7.52 o 
   6   7   5        2.62       -1.71      8.83 o 
   7   7   5        2.03       18.58     11.75 o 
   8   7   5        0.34      -13.09     13.09 o 
   9   7   5        8.65       41.67     17.36 o 
  10   7   5        8.86        8.49     16.97 o 
  11   7   5       12.14       -6.79     18.20 o 
 -11   8   5       13.24       10.34     20.38 o 
 -10   8   5        1.48       -1.95     18.56 o 
  -9   8   5        8.05       12.67     13.91 o 
  -8   8   5        0.97        1.17     12.56 o 
  -7   8   5        3.46        4.79     12.05 o 
  -6   8   5        1.78      -10.79     10.79 o 
  -5   8   5        6.44        4.41      9.30 o 
  -4   8   5       16.43       92.87     19.00 o 
  -3   8   5       28.10       28.49     14.01 o 
  -2   8   5       18.67       17.06      6.48 o 
  -1   8   5        3.98        3.49      6.17 o 
   0   8   5        0.87       -0.91      6.00 o 
   1   8   5        3.48        5.10      6.29 o 
   2   8   5       18.37       20.18      7.74 o 
   3   8   5       28.13       21.71      8.24 o 
   4   8   5       53.96       88.60     18.20 o 
   5   8   5       12.26        2.83      8.48 o 
   6   8   5        0.16      -12.35     12.35 o 
   7   8   5        1.71       -1.79     13.38 o 
   8   8   5        2.47        5.44     15.13 o 
   9   8   5        5.90        9.89     15.84 o 
  10   8   5        5.56        5.06     17.55 o 
  11   8   5        7.06       19.00     19.39 o 
 -10   9   5        4.00        9.36     18.97 o 
  -9   9   5       11.22       10.37     15.54 o 
  -8   9   5       18.65       -4.36     15.26 o 
  -7   9   5        6.91       -2.36     12.54 o 
  -6   9   5       39.97       40.91     15.96 o 
  -5   9   5       20.23       57.55     12.00 o 
  -4   9   5       22.24       15.15     11.19 o 
  -3   9   5        7.25        9.08      9.56 o 
  -2   9   5       35.89       35.06     11.19 o 
  -1   9   5        9.95       20.75      7.86 o 
   0   9   5       14.47        8.06      7.96 o 
   1   9   5       19.50       26.00      9.71 o 
   2   9   5       14.77       46.66     14.81 o 
   3   9   5       16.15       10.79      8.52 o 
   4   9   5       15.55       18.87      9.11 o 
   5   9   5       33.43       62.23     20.69 o 
   6   9   5       12.88       28.09     12.72 o 
   7   9   5       15.80       10.97     13.01 o 
   8   9   5        1.67      -13.61     13.61 o 
   9   9   5        0.95        4.69     16.64 o 
  10   9   5        1.20       -4.10     18.85 o 
 -10  10   5        9.15      -12.94     23.91 o 
  -9  10   5        8.23        7.57     15.66 o 
  -8  10   5       29.17       18.76     15.19 o 
  -7  10   5       10.98        2.84     14.13 o 
  -6  10   5       27.12       39.93     12.95 o 
  -5  10   5       22.35       53.13     12.59 o 
  -4  10   5       22.45        3.49     11.76 o 
  -3  10   5        0.58        7.70     11.58 o 
  -2  10   5        9.28       11.41     12.38 o 
  -1  10   5       19.69       19.59      8.72 o 
   0  10   5       23.25       21.88     14.20 o 
   1  10   5       12.12        7.33     10.00 o 
   2  10   5        3.50       10.48     10.70 o 
   3  10   5       12.48        6.49      9.31 o 
   4  10   5        4.12        4.43     10.73 o 
   5  10   5       10.54       42.19     11.95 o 
   6  10   5       13.42       32.00     12.62 o 
   7  10   5       12.57       14.84     13.73 o 
   8  10   5        6.04        8.85     14.48 o 
   9  10   5        4.22       -1.17     17.50 o 
  10  10   5        0.84       45.02     43.28 o 
  -9  11   5       12.62       12.15     16.81 o 
  -8  11   5        2.83       14.78     15.86 o 
  -7  11   5       12.53        6.59     16.37 o 
  -6  11   5       29.23       57.99     22.57 o 
  -5  11   5        8.54       17.96     12.59 o 
  -4  11   5        1.40        2.35     12.82 o 
  -3  11   5       10.93       69.66     23.54 o 
  -2  11   5        1.49       -8.21     12.47 o 
  -1  11   5        7.81       21.74     13.69 o 
   0  11   5        5.52        0.74     10.69 o 
   1  11   5        1.21       32.20     13.85 o 
   2  11   5        9.18        0.83     13.01 o 
   3  11   5        6.47       39.38     18.02 o 
   4  11   5        0.95        0.71     11.37 o 
   5  11   5        2.08        3.63     11.86 o 
   6  11   5        9.43       61.58     15.75 o 
   7  11   5       11.99       10.12     14.81 o 
   8  11   5        6.10        2.54     15.01 o 
   9  11   5       11.53       36.30     20.40 o 
  -8  12   5        8.30       23.94     19.90 o 
  -7  12   5        2.03        9.02     16.07 o 
  -6  12   5       16.26       -0.77     13.50 o 
  -5  12   5        1.11        2.86     13.15 o 
  -4  12   5        1.57        6.71     18.83 o 
  -3  12   5        3.50       32.99     15.98 o 
  -2  12   5        2.64       16.35     17.19 o 
  -1  12   5        1.77      -16.80     16.80 o 
   0  12   5        0.83       32.05     14.99 o 
   1  12   5        0.96       21.67     14.81 o 
   2  12   5        7.41       24.73     15.53 o 
   3  12   5        4.43       17.17     13.43 o 
   4  12   5        3.42       10.65     13.54 o 
   5  12   5        3.16        4.66     12.96 o 
   6  12   5        4.90       -9.47     13.41 o 
   7  12   5        0.53      -14.49     14.49 o 
   8  12   5        2.86       10.67     16.83 o 
  -7  13   5        0.58        9.45     19.72 o 
  -6  13   5        5.54      -12.74     14.76 o 
  -5  13   5        5.65        4.33     17.06 o 
  -4  13   5       10.85       35.29     18.01 o 
  -3  13   5       14.22       33.67     17.29 o 
  -2  13   5        8.55       44.66     17.63 o 
  -1  13   5        4.14        5.35     16.25 o 
   0  13   5        4.98       -2.84     15.93 o 
   1  13   5        0.61       18.16     16.60 o 
   2  13   5       23.74       71.17     18.43 o 
   3  13   5        9.26       52.69     15.50 o 
   4  13   5       10.26       59.57     16.11 o 
   5  13   5        4.75      -13.45     14.52 o 
   6  13   5        7.93       21.26     14.31 o 
   7  13   5        2.88       13.31     19.88 o 
  -6  14   5        0.59      -23.36     23.36 o 
  -5  14   5        0.18       43.93     17.50 o 
  -4  14   5        1.12        0.88     15.89 o 
  -3  14   5        2.67        4.18     18.23 o 
  -2  14   5       15.21       17.03     18.12 o 
  -1  14   5       13.65       58.57     19.78 o 
   0  14   5       13.89       83.85     26.69 o 
   1  14   5        9.64       86.81     20.65 o 
   2  14   5        4.74       15.47     18.20 o 
   3  14   5        5.68       18.91     15.75 o 
   4  14   5        4.98       -6.23     15.03 o 
   5  14   5       14.78       12.45     16.60 o 
   6  14   5       10.69       -2.43     21.39 o 
  -4  15   5        1.71       15.72     26.68 o 
  -3  15   5        1.24       14.21     22.69 o 
  -2  15   5        9.66      -11.97     18.09 o 
  -1  15   5       21.63       53.58     20.36 o 
   0  15   5       25.58       38.74     20.83 o 
   1  15   5       42.27       49.65     20.70 o 
   2  15   5        7.44       13.71     16.53 o 
   3  15   5       10.67        1.30     15.38 o 
   4  15   5        3.43       11.31     24.62 o 
 -12   0   6       13.62      -27.17     27.17 o 
 -10   0   6      359.41      423.40     46.62 o 
  -8   0   6      238.18      260.86     33.59 o 
  -6   0   6      166.71      196.74     17.89 o 
  -4   0   6      169.10      181.82     10.91 o 
  -2   0   6    28737.72    29643.89    535.75 o 
   0   0   6        0.32        6.60      2.61 o 
   2   0   6    28790.91    29184.66    301.44 o 
   4   0   6      155.80      183.58     12.09 o 
   6   0   6      173.03      224.02     12.12 o 
   8   0   6      229.23      264.62     24.76 o 
  10   0   6      351.04      364.38     43.28 o 
  12   0   6       10.10       -1.16     26.78 o 
 -12   1   6        9.06        6.19     21.74 o 
 -11   1   6       89.93      101.72     26.33 o 
 -10   1   6       50.13       47.26     20.12 o 
  -9   1   6       14.15       19.49     16.68 o 
  -8   1   6      260.40      299.68     24.90 o 
  -7   1   6      119.25      142.60     18.34 o 
  -6   1   6      164.84      220.48     13.07 o 
  -5   1   6      170.85      232.69     11.87 o 
  -4   1   6     4865.99     5193.28     66.10 o 
  -3   1   6    10676.60    11479.26    110.41 o 
  -2   1   6    13370.26    13290.33     89.57 o 
  -1   1   6     5162.36     5027.08     33.81 o 
   0   1   6    20751.58    20409.67    125.87 o 
   1   1   6     5219.63     4935.83     35.60 o 
   2   1   6    13452.19    13153.67     98.41 o 
   3   1   6    10740.05    11219.89     84.55 o 
   4   1   6     4981.32     5134.47     45.48 o 
   5   1   6      186.69      224.66      8.18 o 
   6   1   6      178.38      218.52      9.09 o 
   7   1   6      109.04      132.72      9.02 o 
   8   1   6      253.25      279.65     14.93 o 
   9   1   6       15.31        7.72     11.94 o 
  10   1   6       51.98       45.45     19.95 o 
  11   1   6       94.54       94.20     23.42 o 
  12   1   6        5.51      -25.56     25.56 o 
 -12   2   6        2.48       -0.40     21.20 o 
 -11   2   6       35.28       44.92     22.16 o 
 -10   2   6     1672.67     1575.40     53.86 o 
  -9   2   6       46.93       44.87     18.83 o 
  -8   2   6        1.31       -8.01     13.83 o 
  -7   2   6       97.84      146.96     18.61 o 
  -6   2   6      214.83      255.13     23.77 o 
  -5   2   6        9.44        8.34      4.76 o 
  -4   2   6     1042.98     1102.24     26.59 o 
  -3   2   6      398.35      415.18     10.28 o 
  -2   2   6    17472.36    17829.91    130.41 o 
  -1   2   6      178.98      177.61      4.33 o 
   0   2   6        0.02        0.44      2.56 o 
   1   2   6      177.31      169.15      4.17 o 
   2   2   6    17573.99    17911.96    116.17 o 
   3   2   6      413.36      423.51      8.13 o 
   4   2   6     1032.12     1111.92     14.68 o 
   5   2   6        9.39        3.80      4.92 o 
   6   2   6      224.68      250.80      9.45 o 
   7   2   6      115.23      120.39      8.85 o 
   8   2   6        1.32      -10.33     10.33 o 
   9   2   6       47.71       46.44     15.14 o 
  10   2   6     1692.27     1557.97     52.86 o 
  11   2   6       31.67       42.13     21.37 o 
  12   2   6        2.83        0.25     21.29 o 
 -12   3   6        3.67        8.18     22.30 o 
 -11   3   6      256.39      239.59     30.36 o 
 -10   3   6      166.12      184.20     26.54 o 
  -9   3   6      618.39      604.73     33.01 o 
  -8   3   6      166.44      153.20     29.16 o 
  -7   3   6      330.88      358.91     25.54 o 
  -6   3   6      116.39      146.75     11.79 o 
  -5   3   6      264.68      318.77     11.19 o 
  -4   3   6     7978.19     8495.04    120.73 o 
  -3   3   6     9575.99    10172.71    135.94 o 
  -2   3   6      656.12      726.80      9.90 o 
  -1   3   6     1962.76     1848.65     14.99 o 
   0   3   6     1001.27      954.87      9.78 o 
   1   3   6     1924.23     1824.84     15.35 o 
   2   3   6      654.65      728.79      8.80 o 
   3   3   6     9568.61    10354.57     70.53 o 
   4   3   6     8034.40     8341.73     69.81 o 
   5   3   6      265.56      304.47     22.57 o 
   6   3   6      112.98      135.40     10.60 o 
   7   3   6      304.72      356.14     19.47 o 
   8   3   6      162.87      147.00     16.84 o 
   9   3   6      631.65      637.04     32.79 o 
  10   3   6      185.01      206.25     26.38 o 
  11   3   6      263.78      274.77     34.71 o 
  12   3   6        2.16      -17.56     17.56 o 
 -12   4   6      112.82      112.13     27.59 o 
 -11   4   6      248.43      215.41     29.45 o 
 -10   4   6      395.58      391.82     67.91 o 
  -9   4   6      359.75      430.99     71.67 o 
  -8   4   6      480.80      510.83     32.11 o 
  -7   4   6       49.09       52.37     12.68 o 
  -6   4   6      255.01      305.04     16.83 o 
  -5   4   6      632.17      682.99     11.68 o 
  -4   4   6     3276.46     3437.01     33.57 o 
  -3   4   6     1162.51     1313.46     14.81 o 
  -2   4   6     2906.30     3057.27     44.97 o 
  -1   4   6      406.71      402.45      6.91 o 
   0   4   6        0.00       -2.11      3.32 o 
   1   4   6      402.46      402.32      7.38 o 
   2   4   6     2940.27     3041.17     24.59 o 
   3   4   6     1185.37     1312.32     15.90 o 
   4   4   6     3275.24     3448.47     32.13 o 
   5   4   6      630.88      671.57     11.70 o 
   6   4   6      262.98      289.24     12.43 o 
   7   4   6       55.03       61.63      9.94 o 
   8   4   6      491.89      475.68     23.68 o 
   9   4   6      372.19      370.79     30.47 o 
  10   4   6      412.87      376.83     33.06 o 
  11   4   6      255.61      247.14     25.54 o 
  12   4   6      117.54      131.73     23.64 o 
 -12   5   6       36.42       22.61     22.72 o 
 -11   5   6      111.69      112.49     25.74 o 
 -10   5   6       37.52       31.64     20.04 o 
  -9   5   6      128.49      128.55     23.14 o 
  -8   5   6     1085.89      958.78     39.19 o 
  -7   5   6      154.28      164.42     16.49 o 
  -6   5   6      257.20      251.38     15.30 o 
  -5   5   6       55.22       70.95      7.97 o 
  -4   5   6      295.36      344.36     10.34 o 
  -3   5   6     1149.62     1045.73     17.36 o 
  -2   5   6      793.83      815.25     12.19 o 
  -1   5   6      599.83      649.30      9.98 o 
   0   5   6     3454.80     3518.13     28.29 o 
   1   5   6      615.06      660.78      9.56 o 
   2   5   6      786.90      803.93     10.91 o 
   3   5   6     1141.93     1054.66     13.77 o 
   4   5   6      295.57      340.52      9.40 o 
   5   5   6       52.91       85.85     11.22 o 
   6   5   6      279.75      299.41     13.25 o 
   7   5   6      159.30      203.89     22.63 o 
   8   5   6     1079.48     1056.28     33.55 o 
   9   5   6      135.04      166.68     22.58 o 
  10   5   6       36.48       37.58     17.13 o 
  11   5   6      120.02      125.64     22.22 o 
  12   5   6       41.64       39.43     20.34 o 
 -12   6   6        4.15      -15.40     23.59 o 
 -11   6   6       29.81       -1.00     18.35 o 
 -10   6   6      117.53      126.60     38.47 o 
  -9   6   6       53.49       80.12     24.62 o 
  -8   6   6       14.27       17.94     12.13 o 
  -7   6   6       32.49       31.96     11.77 o 
  -6   6   6      520.06      520.39     20.04 o 
  -5   6   6       97.49      100.40     10.72 o 
  -4   6   6      840.23      828.32     15.93 o 
  -3   6   6      536.54      438.42     11.44 o 
  -2   6   6     1433.01     1405.47     18.96 o 
  -1   6   6      120.10      157.63      7.22 o 
   0   6   6        0.07        3.87      3.65 o 
   1   6   6      125.40      169.44      6.56 o 
   2   6   6     1447.32     1390.97     15.99 o 
   3   6   6      557.16      432.35      9.82 o 
   4   6   6      825.02      814.95     15.30 o 
   5   6   6      101.06      105.03     10.77 o 
   6   6   6      532.97      499.76     15.00 o 
   7   6   6       30.56       33.59     11.95 o 
   8   6   6       15.54        3.27     15.02 o 
   9   6   6       55.44       65.11     19.07 o 
  10   6   6      124.60      113.53     21.22 o 
  11   6   6       39.04       54.65     20.72 o 
  12   6   6        5.34        6.61     40.01 o 
 -11   7   6       14.14       -3.66     18.97 o 
 -10   7   6       86.48       65.57     20.62 o 
  -9   7   6       32.53       47.28     18.03 o 
  -8   7   6        8.71      -10.89     17.32 o 
  -7   7   6      184.67      198.02     17.04 o 
  -6   7   6      136.96      127.85     16.42 o 
  -5   7   6       64.42       59.42     11.11 o 
  -4   7   6     1156.67     1060.72     22.84 o 
  -3   7   6     2743.72     2624.26     31.20 o 
  -2   7   6      629.20      589.92     11.98 o 
  -1   7   6       59.93       58.96      7.04 o 
   0   7   6     1338.57     1340.95     18.23 o 
   1   7   6       56.67       45.47      6.20 o 
   2   7   6      630.26      577.10     12.61 o 
   3   7   6     2692.55     2603.84     30.38 o 
   4   7   6     1160.27     1084.25     20.36 o 
   5   7   6       66.71       78.65     13.38 o 
   6   7   6      131.19      140.99     12.83 o 
   7   7   6      191.95      213.24     17.35 o 
   8   7   6        9.07       11.10     15.15 o 
   9   7   6       32.12       52.13     17.47 o 
  10   7   6       89.31       58.74     19.91 o 
  11   7   6       13.05       -2.24     20.89 o 
 -11   8   6      125.75      104.21     37.35 o 
 -10   8   6       41.42       62.91     23.48 o 
  -9   8   6      343.56      366.84     36.56 o 
  -8   8   6       52.82       34.57     14.39 o 
  -7   8   6       10.55        9.48     12.21 o 
  -6   8   6       91.53       95.93     18.13 o 
  -5   8   6       89.26       90.15     12.33 o 
  -4   8   6     1596.84     1465.91     28.38 o 
  -3   8   6      399.16      425.79     16.20 o 
  -2   8   6      867.69      685.19     15.97 o 
  -1   8   6        5.38       -4.85      6.74 o 
   0   8   6        0.04       -6.16      6.16 o 
   1   8   6        7.13       -2.59      6.78 o 
   2   8   6      863.28      697.87     14.63 o 
   3   8   6      422.82      440.27     13.04 o 
   4   8   6     1553.89     1438.97     29.15 o 
   5   8   6       96.11       96.88     11.21 o 
   6   8   6       91.28      100.62     12.72 o 
   7   8   6       10.09        8.60     12.25 o 
   8   8   6       56.87       80.32     18.67 o 
   9   8   6      333.14      369.71     28.93 o 
  10   8   6       49.00       69.88     20.46 o 
  11   8   6      113.11       71.09     44.89 o 
 -10   9   6        3.44        2.12     19.07 o 
  -9   9   6       51.02       29.39     16.50 o 
  -8   9   6      185.91      200.92     20.77 o 
  -7   9   6       25.40       23.10     13.69 o 
  -6   9   6       58.67       76.60     14.96 o 
  -5   9   6     1250.63     1133.79     26.91 o 
  -4   9   6      964.41      903.03     26.81 o 
  -3   9   6      655.94      542.95     18.33 o 
  -2   9   6     1445.40     1292.07     25.43 o 
  -1   9   6      482.70      511.76     15.64 o 
   0   9   6      472.89      459.86     16.24 o 
   1   9   6      473.67      495.93     16.24 o 
   2   9   6     1475.51     1246.29     23.84 o 
   3   9   6      660.12      578.60     16.64 o 
   4   9   6      989.52      882.00     20.52 o 
   5   9   6     1307.75     1128.29     24.65 o 
   6   9   6       75.65       98.11     15.17 o 
   7   9   6       32.33       13.54     13.27 o 
   8   9   6      188.24      212.29     20.65 o 
   9   9   6       52.06       61.33     19.98 o 
  10   9   6        1.44       18.50     18.81 o 
 -10  10   6       13.98       17.51     25.99 o 
  -9  10   6       10.51      -11.35     14.95 o 
  -8  10   6      237.36      291.79     34.88 o 
  -7  10   6       52.56       44.66     15.89 o 
  -6  10   6      269.53      237.45     18.40 o 
  -5  10   6      424.53      431.76     21.12 o 
  -4  10   6       13.23       -7.80     11.82 o 
  -3  10   6      339.67      345.42     20.81 o 
  -2  10   6      156.25      129.54     16.04 o 
  -1  10   6      525.40      514.52     17.73 o 
   0  10   6        0.04       -0.64      8.55 o 
   1  10   6      548.17      480.22     17.45 o 
   2  10   6      151.25      120.02     13.60 o 
   3  10   6      300.56      316.99     14.92 o 
   4  10   6        9.56       11.09     11.07 o 
   5  10   6      432.02      430.26     20.57 o 
   6  10   6      260.81      252.13     18.49 o 
   7  10   6       54.74       53.66     16.16 o 
   8  10   6      220.50      262.35     22.83 o 
   9  10   6       10.26       21.32     19.04 o 
  10  10   6       10.77      -18.62     38.72 o 
  -9  11   6        1.35       19.52     17.55 o 
  -8  11   6       14.04       34.06     17.66 o 
  -7  11   6        2.89       -4.28     14.44 o 
  -6  11   6      327.31      327.80     25.65 o 
  -5  11   6       49.99       48.37     15.08 o 
  -4  11   6       13.07       14.85     13.53 o 
  -3  11   6      118.94      118.96     20.41 o 
  -2  11   6       17.41        6.33     17.51 o 
  -1  11   6       85.09       93.57     17.55 o 
   0  11   6       21.27       35.62     12.71 o 
   1  11   6       86.75       66.54     15.10 o 
   2  11   6       22.57       17.89     13.67 o 
   3  11   6      116.94      158.24     15.86 o 
   4  11   6       12.59       11.93     10.75 o 
   5  11   6       44.40       64.66     14.17 o 
   6  11   6      327.29      307.30     21.28 o 
   7  11   6        4.53      -17.35     17.35 o 
   8  11   6       12.37       -9.24     14.54 o 
   9  11   6        3.83        0.96     24.57 o 
  -8  12   6      138.33       98.23     21.25 o 
  -7  12   6       21.61       19.30     16.22 o 
  -6  12   6        8.03        2.50     13.97 o 
  -5  12   6        6.56      -13.05     13.05 o 
  -4  12   6       58.54       54.43     20.60 o 
  -3  12   6      151.01      149.54     19.96 o 
  -2  12   6      271.90      310.67     23.59 o 
  -1  12   6       36.85       57.31     16.21 o 
   0  12   6        0.13      -12.51     13.45 o 
   1  12   6       32.39       38.77     15.81 o 
   2  12   6      267.70      265.88     21.91 o 
   3  12   6      140.21      153.88     17.11 o 
   4  12   6       55.69       48.04     14.81 o 
   5  12   6        5.58       -1.58     12.20 o 
   6  12   6       10.44        1.54     13.64 o 
   7  12   6       20.22       16.81     16.21 o 
   8  12   6      146.21      150.95     21.62 o 
  -7  13   6       33.43       18.56     20.15 o 
  -6  13   6       35.74       34.92     16.65 o 
  -5  13   6       19.65        6.08     22.65 o 
  -4  13   6       28.57       37.19     18.89 o 
  -3  13   6      162.80      163.07     21.93 o 
  -2  13   6      445.85      489.30     29.14 o 
  -1  13   6      114.11      120.81     25.56 o 
   0  13   6      127.08      118.78     19.73 o 
   1  13   6      112.76       93.10     19.39 o 
   2  13   6      457.53      427.81     27.58 o 
   3  13   6      167.50      176.00     18.96 o 
   4  13   6       37.77       49.03     15.56 o 
   5  13   6       14.55       17.92     15.66 o 
   6  13   6       36.44       14.75     13.90 o 
   7  13   6       36.03       45.78     21.43 o 
  -6  14   6       57.44       76.42     38.98 o 
  -5  14   6      172.00      155.55     20.74 o 
  -4  14   6        1.57       -2.80     15.86 o 
  -3  14   6       78.95       36.64     19.23 o 
  -2  14   6      206.05      231.38     25.11 o 
  -1  14   6      106.58      111.96     29.80 o 
   0  14   6        0.10       -7.67     17.52 o 
   1  14   6      124.40      134.83     22.24 o 
   2  14   6      225.40      267.41     26.01 o 
   3  14   6       82.55       72.88     17.68 o 
   4  14   6        2.96        0.92     15.73 o 
   5  14   6      179.95      153.81     24.51 o 
   6  14   6       43.92       45.08     34.29 o 
  -4  15   6       33.82      -12.20     33.07 o 
  -3  15   6       26.36       23.82     29.11 o 
  -2  15   6        0.27       25.57     20.15 o 
  -1  15   6      217.75      214.30     29.77 o 
   0  15   6      163.48      125.96     24.19 o 
   1  15   6      234.07      241.98     26.79 o 
   2  15   6        1.46       14.81     16.80 o 
   3  15   6       20.33       28.25     20.36 o 
   4  15   6       34.43      -17.21     30.05 o 
 -11   0   7        3.27       -0.13     26.59 o 
  -9   0   7        0.35       28.39     23.70 o 
  -7   0   7        0.01       27.74     20.17 o 
  -5   0   7        2.64        2.19      9.20 o 
  -3   0   7        0.60       -5.81      5.81 o 
  -1   0   7        2.06        6.48      3.13 o 
   1   0   7        1.16        3.16      2.68 o 
   3   0   7        0.26       -5.11      5.11 o 
   5   0   7        4.00       -6.59      6.59 o 
   7   0   7        2.30        5.38      8.62 o 
   9   0   7       13.42       14.00     22.35 o 
  11   0   7        1.30      -13.55     24.66 o 
 -12   1   7        0.05       11.41     21.49 o 
 -11   1   7        3.21      -11.62     22.57 o 
 -10   1   7        9.33       14.49     31.72 o 
  -9   1   7        1.09      -11.72     14.74 o 
  -8   1   7        0.42       12.75     14.85 o 
  -7   1   7        0.17       -3.95     12.31 o 
  -6   1   7        1.18       -4.65      6.57 o 
  -5   1   7        0.41        4.86      5.76 o 
  -4   1   7        2.81       12.40     11.86 o 
  -3   1   7        3.33       -1.99      3.92 o 
  -2   1   7        3.48        8.44      3.22 o 
  -1   1   7        0.45        0.73      2.79 o 
   0   1   7        0.62       -2.75      2.75 o 
   1   1   7        1.00        4.28      3.12 o 
   2   1   7        0.47        6.39      4.87 o 
   3   1   7        1.62        5.81      3.36 o 
   4   1   7        3.27       18.13      7.44 o 
   5   1   7        0.00       -4.29      4.29 o 
   6   1   7        0.40       -4.75      4.75 o 
   7   1   7        0.18       -5.41      5.75 o 
   8   1   7        0.74        3.95      8.30 o 
   9   1   7        2.33        8.36     11.76 o 
  10   1   7        0.72       10.14     17.87 o 
  11   1   7        0.07      -27.32     29.19 o 
  12   1   7        1.45        6.85     20.57 o 
 -12   2   7        0.38      -16.58     19.33 o 
 -11   2   7        9.91        9.99     20.43 o 
 -10   2   7        3.32       41.84     40.07 o 
  -9   2   7        5.89        2.84     16.10 o 
  -8   2   7        3.71        9.82     14.98 o 
  -7   2   7        2.08       -2.64     12.92 o 
  -6   2   7        6.29        6.72      6.90 o 
  -5   2   7        5.14        6.83      5.46 o 
  -4   2   7        9.60       10.30      4.67 o 
  -3   2   7        3.72        7.00      4.34 o 
  -2   2   7        5.61        6.27      4.07 o 
  -1   2   7        0.48        0.30      2.51 o 
   0   2   7        0.79       -2.13      2.13 o 
   1   2   7        0.77       -1.60      2.41 o 
   2   2   7        3.22        8.68      4.74 o 
   3   2   7        2.27       -4.11      4.11 o 
   4   2   7        7.99        5.73      5.49 o 
   5   2   7        0.14       -4.54      4.54 o 
   6   2   7        0.59       -5.00      5.00 o 
   7   2   7        1.22       -3.50      5.90 o 
   8   2   7        2.04      -10.19     10.19 o 
   9   2   7        0.22        1.47     12.66 o 
  10   2   7        6.85       51.90     19.32 o 
  11   2   7        0.20      -16.23     17.59 o 
  12   2   7        0.05        0.44     24.82 o 
 -12   3   7        0.90      -12.05     20.94 o 
 -11   3   7       26.79       66.42     23.34 o 
 -10   3   7        4.23       55.57     20.59 o 
  -9   3   7       22.21       56.44     18.70 o 
  -8   3   7       10.62       16.60     15.66 o 
  -7   3   7        1.61      -11.86     11.86 o 
  -6   3   7        2.01        1.33      7.46 o 
  -5   3   7        2.43       -1.18      4.62 o 
  -4   3   7       12.70        8.90      5.10 o 
  -3   3   7       22.72       14.02      4.19 o 
  -2   3   7        2.96        1.53      3.39 o 
  -1   3   7        1.21       -2.54      2.54 o 
   0   3   7        0.74       -2.62      2.62 o 
   1   3   7        2.00       -1.02      2.70 o 
   2   3   7        4.80        2.14      3.74 o 
   3   3   7       10.28        0.66      3.57 o 
   4   3   7        3.06       11.05      7.45 o 
   5   3   7        3.34        5.92      6.11 o 
   6   3   7        3.24        5.96      6.85 o 
   7   3   7        2.21       -8.12      8.12 o 
   8   3   7        0.48       -3.67     11.42 o 
   9   3   7       19.57       56.34     31.85 o 
  10   3   7       31.19       15.95     28.32 o 
  11   3   7        5.29       44.48     20.64 o 
  12   3   7        1.31       23.20     20.62 o 
 -12   4   7        1.94        1.49     21.61 o 
 -11   4   7        0.68        1.85     20.07 o 
 -10   4   7        4.25       42.84     34.36 o 
  -9   4   7        9.11       -6.10     16.49 o 
  -8   4   7        1.07        3.42     14.67 o 
  -7   4   7        0.47        8.74     10.45 o 
  -6   4   7        3.75        1.40      6.40 o 
  -5   4   7        0.93       -4.59      4.59 o 
  -4   4   7        6.62       11.94      6.30 o 
  -3   4   7        1.97        7.71      3.73 o 
  -2   4   7        7.72        5.38      3.62 o 
  -1   4   7        1.27        2.40      2.96 o 
   0   4   7        0.76       -3.42      3.42 o 
   1   4   7        1.92        1.92      3.30 o 
   2   4   7        2.75       14.73      4.75 o 
   3   4   7        2.42        7.85      4.26 o 
   4   4   7        3.89        1.01      3.57 o 
   5   4   7        3.36        6.69      5.58 o 
   6   4   7        3.48       -0.79      5.85 o 
   7   4   7        0.16       -3.97      7.46 o 
   8   4   7       14.10       14.41     11.02 o 
   9   4   7        0.65       -9.37     15.67 o 
  10   4   7       26.46       39.18     17.14 o 
  11   4   7       16.11       22.46     16.44 o 
  12   4   7        3.64       -8.38     16.97 o 
 -12   5   7        0.46       -7.07     21.71 o 
 -11   5   7        4.03      -18.11     18.11 o 
 -10   5   7        7.97       -0.01     18.14 o 
  -9   5   7       16.56        9.76     16.83 o 
  -8   5   7       13.20       21.39     15.57 o 
  -7   5   7        0.32        4.99     11.04 o 
  -6   5   7        1.46        2.37      8.91 o 
  -5   5   7        1.39       -3.23      6.28 o 
  -4   5   7        0.32        3.07      4.24 o 
  -3   5   7        2.98        1.26      4.33 o 
  -2   5   7        2.31        7.50      4.03 o 
  -1   5   7        0.25       -2.35      3.48 o 
   0   5   7        3.27        4.78      3.81 o 
   1   5   7        2.05        7.48      3.55 o 
   2   5   7        2.57       -3.37      3.71 o 
   3   5   7       11.19       10.76      4.16 o 
   4   5   7        2.49        0.12      4.51 o 
   5   5   7        3.28       -0.75      5.93 o 
   6   5   7        1.88        0.15      7.47 o 
   7   5   7        0.03       -0.92     10.03 o 
   8   5   7        0.68       26.89     12.90 o 
   9   5   7        5.30       -4.93     13.93 o 
  10   5   7       11.54       -7.18     15.77 o 
  11   5   7        0.99      -13.05     16.49 o 
  12   5   7        5.07       17.55     18.55 o 
 -12   6   7        0.25       10.90     24.28 o 
 -11   6   7        2.18       -3.80     18.20 o 
 -10   6   7        1.93      -16.65     16.72 o 
  -9   6   7        0.51        4.03     15.87 o 
  -8   6   7        0.70       -6.51     11.50 o 
  -7   6   7        2.78       17.97     10.98 o 
  -6   6   7        8.15        6.58      8.66 o 
  -5   6   7        6.33        3.27      8.01 o 
  -4   6   7        9.26        6.29      8.21 o 
  -3   6   7        2.74       13.57      6.87 o 
  -2   6   7        7.88        4.88      5.46 o 
  -1   6   7        2.40       -3.73      3.73 o 
   0   6   7        3.72        8.87      4.60 o 
   1   6   7        0.48        2.67      3.84 o 
   2   6   7        5.71        4.96      4.18 o 
   3   6   7       12.99       12.13      5.96 o 
   4   6   7        5.17        6.56      5.82 o 
   5   6   7        2.89       -4.84      7.41 o 
   6   6   7        4.10       -1.46      7.35 o 
   7   6   7        1.86        1.36     10.49 o 
   8   6   7        5.10       -0.87     13.87 o 
   9   6   7        0.40       -2.41     14.46 o 
  10   6   7        5.04       -3.81     15.36 o 
  11   6   7        0.87       15.44     17.95 o 
  12   6   7        1.38       31.98     39.37 o 
 -11   7   7        2.01      -10.26     18.49 o 
 -10   7   7        5.62       11.64     18.27 o 
  -9   7   7        1.87       -2.29     16.16 o 
  -8   7   7        3.58      -11.42     11.42 o 
  -7   7   7        7.01       -4.74     10.99 o 
  -6   7   7       11.51       -3.57     10.18 o 
  -5   7   7        3.40       -0.71      7.80 o 
  -4   7   7       12.29       35.32     12.12 o 
  -3   7   7       18.25       36.89     15.02 o 
  -2   7   7       18.77       22.43      6.32 o 
  -1   7   7        3.12        0.10      4.56 o 
   0   7   7        3.78        9.55      4.83 o 
   1   7   7        7.42        3.13      5.01 o 
   2   7   7       20.32       26.42      8.86 o 
   3   7   7       11.11        9.88      6.27 o 
   4   7   7       19.38       13.37      7.26 o 
   5   7   7        0.63       -0.28      8.49 o 
   6   7   7        2.81       12.46      9.50 o 
   7   7   7        0.62       -2.58      9.57 o 
   8   7   7        1.76       -0.36     13.46 o 
   9   7   7        0.39       11.53     15.56 o 
  10   7   7       14.87        8.86     17.40 o 
  11   7   7        0.96       18.80     18.63 o 
 -11   8   7       12.10       -3.22     23.56 o 
 -10   8   7        4.63       14.04     19.61 o 
  -9   8   7       21.48       27.31     14.82 o 
  -8   8   7        6.35       16.41     13.86 o 
  -7   8   7        2.25        1.80     12.18 o 
  -6   8   7        4.39        7.26     11.28 o 
  -5   8   7       15.25       34.64     11.18 o 
  -4   8   7        1.97       56.63     21.21 o 
  -3   8   7       74.08       42.13     11.77 o 
  -2   8   7       37.57       53.19      9.41 o 
  -1   8   7       10.67       15.91      7.46 o 
   0   8   7       11.02       19.15      9.08 o 
   1   8   7       17.70        7.76      7.73 o 
   2   8   7       41.30       63.19     16.30 o 
   3   8   7       71.02       68.74     18.65 o 
   4   8   7        2.06       32.42      8.66 o 
   5   8   7       40.98       24.31     11.71 o 
   6   8   7        1.23       11.63     10.15 o 
   7   8   7        6.58        0.39     11.92 o 
   8   8   7        4.50       10.15     15.24 o 
   9   8   7       12.98        3.08     16.26 o 
  10   8   7        0.30        3.07     17.76 o 
  11   8   7       15.39       31.53     40.65 o 
 -10   9   7       12.46        9.52     19.56 o 
  -9   9   7        2.94       10.30     15.36 o 
  -8   9   7       10.89       41.65     15.46 o 
  -7   9   7        2.56       -4.23     12.50 o 
  -6   9   7        8.06       -1.02     11.81 o 
  -5   9   7       37.84      112.63     29.63 o 
  -4   9   7       30.61       65.64     19.41 o 
  -3   9   7       11.02       25.33     11.55 o 
  -2   9   7       33.74       75.88     22.20 o 
  -1   9   7       15.36       25.24      7.98 o 
   0   9   7        6.91        4.58      9.15 o 
   1   9   7       12.89        4.65      8.71 o 
   2   9   7       47.41       42.42      9.61 o 
   3   9   7        3.97       15.55      8.95 o 
   4   9   7       24.55       72.66     18.86 o 
   5   9   7       37.62       62.94     10.86 o 
   6   9   7       12.27       10.13     12.08 o 
   7   9   7        1.15        2.04     12.88 o 
   8   9   7        9.83        1.48     18.92 o 
   9   9   7       20.98       -0.99     17.03 o 
  10   9   7        3.05       15.34     19.31 o 
 -10  10   7        0.42       19.61     25.46 o 
  -9  10   7        1.35       -8.61     15.99 o 
  -8  10   7       14.33       19.96     15.43 o 
  -7  10   7        8.61       -7.48     13.85 o 
  -6  10   7       18.88        5.10     12.19 o 
  -5  10   7        9.68        5.99     13.20 o 
  -4  10   7       19.83        0.73     11.93 o 
  -3  10   7        8.72       13.79     15.82 o 
  -2  10   7       10.34        7.89     10.78 o 
  -1  10   7        8.61       18.78      8.70 o 
   0  10   7        7.23       14.37      8.78 o 
   1  10   7        2.71       12.85     10.31 o 
   2  10   7       21.91       12.85     11.84 o 
   3  10   7       11.94       16.00      8.88 o 
   4  10   7       11.45       27.52     11.30 o 
   5  10   7       30.59       14.48     11.14 o 
   6  10   7        8.49       15.67     13.22 o 
   7  10   7       11.09        3.08     13.66 o 
   8  10   7        3.33       13.46     14.41 o 
   9  10   7        4.71      -11.46     17.31 o 
  10  10   7        1.70      -12.91     38.92 o 
  -9  11   7        2.12        2.78     16.42 o 
  -8  11   7        2.33      -15.20     15.20 o 
  -7  11   7        4.14      -14.74     14.74 o 
  -6  11   7        4.87       16.52     13.18 o 
  -5  11   7        0.20        3.94     12.37 o 
  -4  11   7        7.75       20.23     13.45 o 
  -3  11   7        3.35       20.81     27.93 o 
  -2  11   7        7.71        3.41     12.98 o 
  -1  11   7        3.39        1.85     12.96 o 
   0  11   7        2.86       23.88     10.81 o 
   1  11   7       10.91        2.98     12.94 o 
   2  11   7        0.62      -12.45     12.45 o 
   3  11   7        2.45        9.12     11.69 o 
   4  11   7        6.93       12.48     10.79 o 
   5  11   7        2.72        0.90     11.89 o 
   6  11   7        9.00        3.41     12.82 o 
   7  11   7        0.09      -13.67     13.67 o 
   8  11   7        1.26        6.95     20.98 o 
   9  11   7        3.57        1.86     36.16 o 
  -8  12   7       10.99       -8.56     16.43 o 
  -7  12   7        1.62       -0.56     15.58 o 
  -6  12   7        0.35        8.61     14.05 o 
  -5  12   7       10.90       -3.73     13.19 o 
  -4  12   7        4.27      -13.86     18.11 o 
  -3  12   7        1.52       18.57     15.86 o 
  -2  12   7        5.40       19.77     15.40 o 
  -1  12   7        5.30       10.66     14.92 o 
   0  12   7        4.84        2.00     14.36 o 
   1  12   7        3.16       16.10     15.18 o 
   2  12   7        5.54       28.74     15.46 o 
   3  12   7        0.62       27.90     13.67 o 
   4  12   7        0.78        4.45     13.41 o 
   5  12   7        3.06      -11.03     11.03 o 
   6  12   7        6.05       -4.72     13.41 o 
   7  12   7        1.06       -8.98     14.86 o 
   8  12   7       15.84       -3.66     18.14 o 
  -7  13   7        6.03       16.54     26.98 o 
  -6  13   7       13.87      -11.88     14.62 o 
  -5  13   7        1.69        2.64     16.74 o 
  -4  13   7       18.41       42.94     18.39 o 
  -3  13   7        1.28       21.45     17.06 o 
  -2  13   7       16.19       83.68     18.73 o 
  -1  13   7        1.84        6.65     16.47 o 
   0  13   7        3.03        7.45     16.09 o 
   1  13   7       20.90       18.89     16.98 o 
   2  13   7        1.82       51.41     17.73 o 
   3  13   7       13.73       42.73     15.28 o 
   4  13   7       10.40       26.10     15.31 o 
   5  13   7        2.95        8.81     15.02 o 
   6  13   7        1.25        7.98     13.93 o 
   7  13   7       11.65       21.40     25.78 o 
  -5  14   7       16.85       19.85     18.10 o 
  -4  14   7       22.23       23.20     25.36 o 
  -3  14   7       23.29       94.45     20.86 o 
  -2  14   7       35.41       92.77     21.16 o 
  -1  14   7       23.91       62.95     19.88 o 
   0  14   7        0.72      -16.81     16.81 o 
   1  14   7       42.78       70.88     25.99 o 
   2  14   7       20.66       89.62     17.34 o 
   3  14   7       12.62       17.09     15.59 o 
   4  14   7        5.87       12.17     17.34 o 
   5  14   7        0.44       24.98     16.71 o 
  -3  15   7        1.28        6.04     28.52 o 
  -2  15   7        6.84       26.10     20.43 o 
  -1  15   7       13.62       48.40     20.70 o 
   0  15   7        8.88        3.00     19.75 o 
   1  15   7       24.82       54.26     20.99 o 
   2  15   7       35.10       45.16     17.24 o 
   3  15   7       11.77       13.28     19.22 o 
 -12   0   8       23.05       54.33     34.16 o 
 -10   0   8      136.82       98.38     32.17 o 
  -8   0   8      385.06      410.56     39.82 o 
  -6   0   8      373.52      374.82     20.46 o 
  -4   0   8     1331.91     1256.74     30.33 o 
  -2   0   8     3689.73     3729.17     54.94 o 
   0   0   8     4336.27     3947.53     59.71 o 
   2   0   8     3671.73     3605.96     41.96 o 
   4   0   8     1334.71     1257.89     23.95 o 
   6   0   8      380.65      399.43     14.10 o 
   8   0   8      416.21      472.61     26.01 o 
  10   0   8      135.36      139.42     33.46 o 
  12   0   8       32.06       38.21     29.99 o 
 -12   1   8       21.97        0.02     21.63 o 
 -11   1   8       64.83       60.38     35.83 o 
 -10   1   8      126.11      124.46     23.70 o 
  -9   1   8      254.69      272.56     26.69 o 
  -8   1   8       28.19       34.20     16.18 o 
  -7   1   8      240.25      298.26     22.64 o 
  -6   1   8       44.33       29.19      7.69 o 
  -5   1   8       42.06       53.36      7.41 o 
  -4   1   8     5135.20     5625.01     80.37 o 
  -3   1   8       68.98       91.80      6.49 o 
  -2   1   8     6110.17     6281.05     50.97 o 
  -1   1   8     6250.98     6223.22     43.44 o 
   0   1   8        0.06        1.24      2.77 o 
   1   1   8     6239.88     6172.63     50.42 o 
   2   1   8     6132.86     6182.82     48.30 o 
   3   1   8       63.03       76.34      4.45 o 
   4   1   8     5203.78     5444.57     47.98 o 
   5   1   8       44.96       65.59      5.96 o 
   6   1   8       52.42       51.93      6.32 o 
   7   1   8      245.08      312.61     14.90 o 
   8   1   8       26.30       28.90      9.17 o 
   9   1   8      256.33      270.55     20.00 o 
  10   1   8      118.62      137.39     23.28 o 
  11   1   8       62.98       31.13     25.08 o 
  12   1   8       21.60       -2.80     19.93 o 
 -12   2   8       12.73       -1.96     20.99 o 
 -11   2   8       39.17       47.98     22.24 o 
 -10   2   8      625.38      612.63     46.72 o 
  -9   2   8      127.00      102.29     21.45 o 
  -8   2   8       49.61       64.32     17.19 o 
  -7   2   8      279.27      301.03     58.05 o 
  -6   2   8       16.61       19.26      8.51 o 
  -5   2   8     1276.41     1358.57     21.29 o 
  -4   2   8     6183.95     6571.16     55.97 o 
  -3   2   8     7142.72     7849.05     63.85 o 
  -2   2   8     1786.39     1700.64     17.54 o 
  -1   2   8     1306.84     1272.39     11.19 o 
   0   2   8     2849.04     2813.22     20.58 o 
   1   2   8     1312.35     1272.52     12.37 o 
   2   2   8     1766.14     1684.06     16.64 o 
   3   2   8     7111.96     7704.92     64.69 o 
   4   2   8     6265.60     6334.15     55.05 o 
   5   2   8     1315.78     1340.39     17.94 o 
   6   2   8       14.86       16.97      5.72 o 
   7   2   8      275.73      318.02     11.96 o 
   8   2   8       56.44       65.97     13.34 o 
   9   2   8      125.24       95.23     19.68 o 
  10   2   8      626.32      615.01     35.94 o 
  11   2   8       41.22       30.48     19.95 o 
  12   2   8       13.12        3.94     20.07 o 
 -12   3   8        1.21      -13.07     21.78 o 
 -11   3   8      536.36      545.08     81.08 o 
 -10   3   8     1126.23     1183.25     47.52 o 
  -9   3   8     2676.89     2502.47     66.91 o 
  -8   3   8       14.76       -0.81     14.77 o 
  -7   3   8       38.45       61.77     23.83 o 
  -6   3   8       36.33       48.39     11.18 o 
  -5   3   8     1305.49     1378.33     20.57 o 
  -4   3   8     1832.63     1805.12     39.66 o 
  -3   3   8     4678.94     5163.10     48.95 o 
  -2   3   8     2280.36     2498.36     27.11 o 
  -1   3   8      504.75      501.63      6.65 o 
   0   3   8        0.02       -2.64      2.64 o 
   1   3   8      502.15      503.69      6.61 o 
   2   3   8     2336.33     2477.18     21.66 o 
   3   3   8     4606.43     5027.97     41.73 o 
   4   3   8     1826.03     1772.84     20.98 o 
   5   3   8     1306.40     1327.00     18.76 o 
   6   3   8       39.55       42.01      7.94 o 
   7   3   8       36.29       49.14     10.23 o 
   8   3   8       12.04       -4.64     11.38 o 
   9   3   8     2767.63     2622.71    117.10 o 
  10   3   8     1181.53     1116.81     48.10 o 
  11   3   8      532.03      508.68     37.47 o 
  12   3   8        1.79      -11.67     25.85 o 
 -12   4   8        3.95        1.10     21.51 o 
 -11   4   8      285.15      266.54     31.37 o 
 -10   4   8      453.54      412.24     34.11 o 
  -9   4   8      273.29      227.70     26.79 o 
  -8   4   8      377.74      417.32     29.82 o 
  -7   4   8      107.92      105.60     14.07 o 
  -6   4   8      267.44      295.73     12.66 o 
  -5   4   8      479.90      507.72     16.87 o 
  -4   4   8       85.48       87.67      6.49 o 
  -3   4   8     1309.10     1410.12     15.83 o 
  -2   4   8     1577.32     1740.12     17.45 o 
  -1   4   8      227.47      281.90      5.82 o 
   0   4   8      546.48      597.20      8.69 o 
   1   4   8      241.69      266.74      5.69 o 
   2   4   8     1545.66     1724.47     16.18 o 
   3   4   8     1347.55     1388.38     14.51 o 
   4   4   8       84.51       80.38      5.42 o 
   5   4   8      487.32      526.10     11.46 o 
   6   4   8      284.35      305.41     12.70 o 
   7   4   8      108.76      111.27     11.25 o 
   8   4   8      387.59      433.45     21.54 o 
   9   4   8      264.14      274.81     28.72 o 
  10   4   8      474.52      443.98     52.05 o 
  11   4   8      301.79      270.69     26.05 o 
  12   4   8        4.30       -9.29     17.40 o 
 -12   5   8        7.84        3.41     22.02 o 
 -11   5   8       56.52       22.81     22.06 o 
 -10   5   8      238.47      223.69     43.48 o 
  -9   5   8      270.26      273.47     28.21 o 
  -8   5   8       41.21       43.39     18.08 o 
  -7   5   8       72.26       70.20     13.65 o 
  -6   5   8      255.78      280.99     22.37 o 
  -5   5   8      649.27      681.50     18.50 o 
  -4   5   8      289.93      318.10     16.14 o 
  -3   5   8     1705.53     1800.39     20.12 o 
  -2   5   8      289.21      301.74      7.93 o 
  -1   5   8      761.04      755.61     10.28 o 
   0   5   8        0.01       -3.68      3.68 o 
   1   5   8      789.69      736.88     11.36 o 
   2   5   8      290.23      309.36      7.12 o 
   3   5   8     1708.64     1835.26     18.52 o 
   4   5   8      264.53      308.07     10.10 o 
   5   5   8      641.04      660.70     14.28 o 
   6   5   8      233.27      261.44     12.87 o 
   7   5   8       70.64       73.69     12.84 o 
   8   5   8       50.33       43.56     12.93 o 
   9   5   8      282.98      299.14     37.59 o 
  10   5   8      251.62      266.31     31.07 o 
  11   5   8       62.97       65.27     20.26 o 
  12   5   8        9.74        2.85     18.62 o 
 -12   6   8        9.52        1.50     24.71 o 
 -11   6   8       14.02       21.30     19.64 o 
 -10   6   8       19.83       10.51     26.42 o 
  -9   6   8       39.49       42.35     17.88 o 
  -8   6   8        6.47      -10.34     11.49 o 
  -7   6   8       32.96       40.62     12.54 o 
  -6   6   8       97.41      110.13     11.77 o 
  -5   6   8      602.82      562.41     19.16 o 
  -4   6   8      374.28      369.09     12.95 o 
  -3   6   8     1679.86     1609.43     30.54 o 
  -2   6   8      414.12      425.25      9.37 o 
  -1   6   8      272.39      298.59      7.71 o 
   0   6   8     2321.08     2450.94     22.65 o 
   1   6   8      276.12      310.86      7.83 o 
   2   6   8      411.74      437.27      8.52 o 
   3   6   8     1665.72     1587.82     17.84 o 
   4   6   8      379.05      393.98     11.43 o 
   5   6   8      595.29      546.06     17.43 o 
   6   6   8      103.06      110.67     10.41 o 
   7   6   8       31.26       19.21     11.73 o 
   8   6   8        9.51        3.15     13.63 o 
   9   6   8       35.72       38.67     16.74 o 
  10   6   8       21.97       39.43     18.35 o 
  11   6   8       12.13      -11.92     16.85 o 
  12   6   8        6.04        2.31     39.69 o 
 -11   7   8       69.30      106.92     24.02 o 
 -10   7   8      393.59      382.09     50.87 o 
  -9   7   8       10.26       -2.81     22.66 o 
  -8   7   8       29.82       26.39     13.74 o 
  -7   7   8       31.57       28.50     12.37 o 
  -6   7   8      417.50      420.56     19.98 o 
  -5   7   8      140.30      157.18     11.76 o 
  -4   7   8      434.85      423.91     16.32 o 
  -3   7   8       33.63       49.88      8.94 o 
  -2   7   8     2036.51     1921.11     24.60 o 
  -1   7   8      667.90      607.60     12.14 o 
   0   7   8        0.14       -4.66      4.66 o 
   1   7   8      665.26      620.11     11.16 o 
   2   7   8     2038.49     1958.10     22.04 o 
   3   7   8       39.08       57.09      7.30 o 
   4   7   8      440.10      424.21     14.03 o 
   5   7   8      148.40      178.34     11.84 o 
   6   7   8      414.04      449.97     18.67 o 
   7   7   8       37.14       27.99     12.45 o 
   8   7   8       36.15       10.31     14.72 o 
   9   7   8       10.91        0.44     15.83 o 
  10   7   8      417.68      459.57     31.79 o 
  11   7   8       62.71       45.42     20.80 o 
 -11   8   8       24.56       11.88     24.31 o 
 -10   8   8       84.47       63.20     38.43 o 
  -9   8   8       75.29      100.73     18.11 o 
  -8   8   8      227.00      224.10     20.22 o 
  -7   8   8       63.00       78.79     14.91 o 
  -6   8   8       90.38      118.49     15.21 o 
  -5   8   8     1275.55     1184.19     26.29 o 
  -4   8   8      507.01      489.02     19.20 o 
  -3   8   8     3547.39     3100.28     70.24 o 
  -2   8   8     2496.55     2435.93     31.26 o 
  -1   8   8     1000.49      897.10     18.34 o 
   0   8   8     1392.78     1268.51     20.28 o 
   1   8   8      980.13      878.21     21.61 o 
   2   8   8     2458.27     2367.19     28.24 o 
   3   8   8     3564.53     3060.47     33.40 o 
   4   8   8      503.57      484.04     15.30 o 
   5   8   8     1270.04     1175.15     28.71 o 
   6   8   8       99.12      110.62     18.20 o 
   7   8   8       73.90       62.98     14.39 o 
   8   8   8      226.92      270.02     28.39 o 
   9   8   8       87.04      104.57     20.82 o 
  10   8   8       84.33       86.82     21.04 o 
  11   8   8       27.45        1.48     39.75 o 
 -10   9   8       57.94       53.69     21.60 o 
  -9   9   8      143.46      163.39     20.56 o 
  -8   9   8      212.15      246.70     21.68 o 
  -7   9   8       60.14       90.47     22.56 o 
  -6   9   8        3.47       -4.32     11.60 o 
  -5   9   8      766.06      722.60     23.04 o 
  -4   9   8     1325.93     1339.97     32.71 o 
  -3   9   8      180.46      246.93     15.56 o 
  -2   9   8      893.05      752.57     19.70 o 
  -1   9   8      396.24      428.68     15.64 o 
   0   9   8        0.05        1.99      8.19 o 
   1   9   8      397.73      425.76     16.26 o 
   2   9   8      916.52      725.76     18.51 o 
   3   9   8      165.39      223.63     15.51 o 
   4   9   8     1364.41     1268.86     26.26 o 
   5   9   8      748.12      727.77     19.55 o 
   6   9   8        3.63       -2.42     11.64 o 
   7   9   8       56.60       37.30     14.25 o 
   8   9   8      222.41      224.43     24.63 o 
   9   9   8      158.46      183.55     31.19 o 
  10   9   8       56.41       39.07     20.27 o 
 -10  10   8        4.84      -32.58     58.15 o 
  -9  10   8       34.92       62.36     18.15 o 
  -8  10   8       27.65       25.08     16.81 o 
  -7  10   8       64.46       50.42     16.12 o 
  -6  10   8       59.30       61.10     15.48 o 
  -5  10   8       66.69       71.74     15.03 o 
  -4  10   8      303.78      349.87     21.83 o 
  -3  10   8      246.61      253.33     20.29 o 
  -2  10   8      396.96      360.88     21.06 o 
  -1  10   8       73.76      108.42     11.21 o 
   0  10   8       42.16       33.76      9.47 o 
   1  10   8       71.13       69.27     10.86 o 
   2  10   8      393.70      383.35     23.64 o 
   3  10   8      243.63      233.38     13.48 o 
   4  10   8      301.15      321.90     16.32 o 
   5  10   8       85.00       75.30     13.11 o 
   6  10   8       58.99       67.09     15.21 o 
   7  10   8       66.42       42.22     15.41 o 
   8  10   8       33.67       25.47     15.44 o 
   9  10   8       38.17       35.06     20.72 o 
  10  10   8        3.78       -2.70     42.19 o 
  -9  11   8        6.55       11.50     19.64 o 
  -8  11   8       38.52       34.95     17.53 o 
  -7  11   8        9.61       10.98     15.85 o 
  -6  11   8       16.97       10.16     13.33 o 
  -5  11   8       23.14       13.20     12.95 o 
  -4  11   8      185.80      191.70     19.51 o 
  -3  11   8        1.79        5.78     16.46 o 
  -2  11   8        8.82       34.37     14.52 o 
  -1  11   8       17.51       23.58     13.80 o 
   0  11   8        0.28       -0.69     10.59 o 
   1  11   8       16.36       11.16     13.40 o 
   2  11   8       13.93       24.63     13.97 o 
   3  11   8        1.26       -4.20     11.51 o 
   4  11   8      196.73      185.51     23.18 o 
   5  11   8       28.43       -5.16     14.49 o 
   6  11   8       20.90       14.26     13.20 o 
   7  11   8       13.81       -1.11     15.18 o 
   8  11   8       39.40       17.92     16.11 o 
   9  11   8        9.76       27.42     40.07 o 
  -8  12   8        0.15        6.14     18.90 o 
  -7  12   8        4.64        2.19     15.70 o 
  -6  12   8       24.87       40.63     15.67 o 
  -5  12   8       66.02       64.80     15.56 o 
  -4  12   8       90.41      105.01     22.97 o 
  -3  12   8       95.36       66.99     18.10 o 
  -2  12   8       49.21       19.39     15.78 o 
  -1  12   8       55.54       60.01     16.68 o 
   0  12   8       43.51       38.05     15.98 o 
   1  12   8       62.35       74.64     17.08 o 
   2  12   8       60.03       62.52     16.67 o 
   3  12   8       94.62       96.67     15.50 o 
   4  12   8       85.16       83.20     15.92 o 
   5  12   8       68.53       58.39     13.85 o 
   6  12   8       24.06       24.34     14.46 o 
   7  12   8        4.15        7.32     15.30 o 
   8  12   8        4.23       56.94     36.38 o 
  -7  13   8       54.38       38.61     28.68 o 
  -6  13   8       37.08       -2.98     18.29 o 
  -5  13   8       15.70       32.25     18.30 o 
  -4  13   8      315.73      264.20     30.99 o 
  -3  13   8       96.46      116.15     20.33 o 
  -2  13   8       54.39       52.49     18.16 o 
  -1  13   8      252.58      268.01     23.89 o 
   0  13   8        0.12       -3.42     20.02 o 
   1  13   8      242.99      246.61     23.50 o 
   2  13   8       44.42       62.20     16.03 o 
   3  13   8       96.66      110.63     17.44 o 
   4  13   8      312.27      278.16     21.65 o 
   5  13   8       19.89       15.42     15.74 o 
   6  13   8       40.93       37.44     14.29 o 
   7  13   8       63.32      124.67     30.28 o 
  -5  14   8      111.16      104.25     20.24 o 
  -4  14   8      245.30      258.07     26.83 o 
  -3  14   8      429.69      424.45     30.20 o 
  -2  14   8      435.68      466.53     30.58 o 
  -1  14   8      426.55      469.88     39.97 o 
   0  14   8       78.65       82.83     20.72 o 
   1  14   8      444.90      459.13     29.93 o 
   2  14   8      443.05      428.32     25.48 o 
   3  14   8      430.48      437.98     25.72 o 
   4  14   8      226.76      224.75     22.08 o 
   5  14   8      101.28      129.78     20.34 o 
  -3  15   8       55.70       91.44     48.23 o 
  -2  15   8      207.80      203.90     26.00 o 
  -1  15   8       85.98       78.55     22.43 o 
   0  15   8        0.34        5.97     19.46 o 
   1  15   8       90.23       98.10     23.06 o 
   2  15   8      208.67      229.58     22.38 o 
   3  15   8       75.48       81.16     21.41 o 
 -11   0   9        0.29      -25.17     25.69 o 
  -9   0   9        7.29      -20.23     21.06 o 
  -7   0   9        1.06      -16.12     16.12 o 
  -5   0   9        3.90       -7.16      7.16 o 
  -3   0   9        1.49       -5.51      6.91 o 
  -1   0   9        1.40        3.54      3.06 o 
   1   0   9        2.23        3.65      8.32 o 
   3   0   9        0.01       -4.33      4.33 o 
   5   0   9        0.10       -4.56      8.22 o 
   7   0   9        0.71        3.07      8.75 o 
   9   0   9        0.45      -17.66     17.66 o 
  11   0   9        1.05      -23.89     23.89 o 
 -12   1   9        2.74        7.39     21.47 o 
 -11   1   9        2.69       -0.82     19.62 o 
 -10   1   9        0.89      -17.01     17.01 o 
  -9   1   9        0.71       -5.51     15.96 o 
  -8   1   9        1.40       22.08     14.86 o 
  -7   1   9        0.47        0.33     12.96 o 
  -6   1   9        3.73        8.51      7.98 o 
  -5   1   9        0.95        5.76      6.22 o 
  -4   1   9        6.27       12.60      6.68 o 
  -3   1   9        0.45       -1.01      3.70 o 
  -2   1   9        0.93       -2.99      3.69 o 
  -1   1   9        1.09        0.01      2.34 o 
   0   1   9        0.88        2.51      2.61 o 
   1   1   9        0.25       -1.14      3.29 o 
   2   1   9        0.96        2.91      2.95 o 
   3   1   9        0.64       -2.98      2.98 o 
   4   1   9        1.35        5.35      5.89 o 
   5   1   9        0.21       -2.33      4.57 o 
   6   1   9        0.19       -0.86      5.20 o 
   7   1   9        2.77       12.26      6.32 o 
   8   1   9        2.70        1.09      8.35 o 
   9   1   9        1.63       10.09     12.22 o 
  10   1   9        0.08       -8.82     16.15 o 
  11   1   9        1.66       19.29     19.24 o 
  12   1   9        2.08       21.83     21.32 o 
 -12   2   9        1.73       29.83     23.10 o 
 -11   2   9        0.59       10.20     20.10 o 
 -10   2   9        4.09       30.76     27.58 o 
  -9   2   9        3.94       -7.36     15.83 o 
  -8   2   9        1.70       48.45     16.36 o 
  -7   2   9        0.68       12.72     13.43 o 
  -6   2   9        0.24       -8.94      8.94 o 
  -5   2   9        3.55        4.83      5.57 o 
  -4   2   9        3.83       13.89      5.02 o 
  -3   2   9        8.17        8.24      4.04 o 
  -2   2   9        1.45        1.89      3.70 o 
  -1   2   9        3.50        2.24      2.53 o 
   0   2   9        1.72       -2.27      2.27 o 
   1   2   9        5.28        6.44      2.82 o 
   2   2   9        2.62        7.19      4.65 o 
   3   2   9        3.97        1.79      5.42 o 
   4   2   9        3.61        5.46      8.04 o 
   5   2   9        1.58       -4.59      4.59 o 
   6   2   9        1.58       -5.27      5.27 o 
   7   2   9        2.65       -5.00      5.90 o 
   8   2   9       12.32        8.77     11.04 o 
   9   2   9        1.47       -0.63     14.97 o 
  10   2   9        1.55       45.77     19.06 o 
  11   2   9        2.99       19.00     19.28 o 
  12   2   9        5.58      -19.12     19.12 o 
 -12   3   9        0.51        2.76     22.50 o 
 -11   3   9       11.81       20.09     20.82 o 
 -10   3   9        5.28       20.00     18.63 o 
  -9   3   9       18.29       46.91     24.66 o 
  -8   3   9        6.53       17.57     15.79 o 
  -7   3   9        1.30      -12.35     12.35 o 
  -6   3   9        0.43       21.78     12.18 o 
  -5   3   9        3.43       12.57      9.92 o 
  -4   3   9        2.33        2.85      5.92 o 
  -3   3   9        0.59        5.80      4.25 o 
  -2   3   9        7.73       11.43      5.43 o 
  -1   3   9        2.30        1.90      2.72 o 
   0   3   9        2.51        1.99      2.64 o 
   1   3   9        5.13        4.44      2.95 o 
   2   3   9        4.16       -4.47      4.47 o 
   3   3   9        1.61        1.15      3.63 o 
   4   3   9        2.60       -0.42      4.51 o 
   5   3   9        8.82       19.62      6.87 o 
   6   3   9        0.69        8.90      6.92 o 
   7   3   9        0.84        8.16      8.66 o 
   8   3   9        6.54       16.54     12.33 o 
   9   3   9       12.10       66.70     43.77 o 
  10   3   9        9.99       43.60     19.20 o 
  11   3   9       14.74       20.25     19.09 o 
  12   3   9        0.01      -12.07     19.35 o 
 -12   4   9        4.07      -18.23     20.97 o 
 -11   4   9        4.31       17.00     20.89 o 
 -10   4   9       13.97       11.62     18.53 o 
  -9   4   9        5.51       30.08     22.67 o 
  -8   4   9        4.01      -11.05     17.40 o 
  -7   4   9        6.57        0.11     10.52 o 
  -6   4   9       11.58       11.44      7.10 o 
  -5   4   9        7.31        5.87      5.47 o 
  -4   4   9        7.47       11.43      4.77 o 
  -3   4   9        9.69        4.57      7.84 o 
  -2   4   9       12.98       15.02      4.51 o 
  -1   4   9        4.68        0.28      3.04 o 
   0   4   9        0.29       -1.91      3.21 o 
   1   4   9        0.85        0.18      3.14 o 
   2   4   9        8.80        3.96      4.58 o 
   3   4   9        7.06        3.71      3.85 o 
   4   4   9        7.73        0.45      4.14 o 
   5   4   9        0.94        6.28      6.40 o 
   6   4   9        5.24       -1.27      6.43 o 
   7   4   9        1.58        6.54      8.40 o 
   8   4   9        1.92       12.31     12.70 o 
   9   4   9       16.17        6.99     13.77 o 
  10   4   9       10.43       22.09     15.74 o 
  11   4   9        0.55       -6.37     15.37 o 
  12   4   9        2.19       -3.21     17.49 o 
 -12   5   9        2.01       -1.44     21.29 o 
 -11   5   9        2.52        7.26     20.82 o 
 -10   5   9        2.78      -18.16     18.16 o 
  -9   5   9        0.85      -16.28     16.28 o 
  -8   5   9        6.14        1.21     15.54 o 
  -7   5   9        0.75       -8.46     10.82 o 
  -6   5   9        0.36       18.97      9.52 o 
  -5   5   9        2.55       12.93      6.23 o 
  -4   5   9        2.13        3.88      4.86 o 
  -3   5   9        5.25        6.01      5.95 o 
  -2   5   9        2.15       -0.26      3.72 o 
  -1   5   9        0.38        0.53      3.56 o 
   0   5   9        3.44        5.88      3.91 o 
   1   5   9        0.52       -0.05      3.47 o 
   2   5   9        2.30       -2.34      3.76 o 
   3   5   9        0.44       -3.78      4.27 o 
   4   5   9        3.67        0.83      4.08 o 
   5   5   9        0.74       12.72      6.47 o 
   6   5   9        3.44       10.95      7.54 o 
   7   5   9        0.48       -1.26      8.77 o 
   8   5   9        0.48        7.62     11.56 o 
   9   5   9        1.58        4.96     14.29 o 
  10   5   9        2.95       11.65     15.98 o 
  11   5   9        5.05        2.52     17.05 o 
  12   5   9        2.47      -22.97     22.97 o 
 -12   6   9        0.08      -10.21     28.83 o 
 -11   6   9        1.71       32.13     19.31 o 
 -10   6   9        3.57        3.86     17.57 o 
  -9   6   9        0.88       -8.34     14.87 o 
  -8   6   9        4.97       -2.40     11.39 o 
  -7   6   9        1.27       -6.08     10.65 o 
  -6   6   9        5.29       -5.98      8.48 o 
  -5   6   9        5.50        0.56      7.92 o 
  -4   6   9        2.22        4.96      7.19 o 
  -3   6   9        1.95       16.92      8.61 o 
  -2   6   9        0.30        0.71      4.50 o 
  -1   6   9        4.49       -0.06      3.92 o 
   0   6   9        2.70        1.79      4.11 o 
   1   6   9        1.17       -3.71      3.85 o 
   2   6   9       11.30        5.31      4.48 o 
   3   6   9        3.45        9.71      4.94 o 
   4   6   9        2.66       -3.72      4.35 o 
   5   6   9        0.65        4.91      7.32 o 
   6   6   9        2.40        7.84      8.72 o 
   7   6   9        1.50       -4.03     10.60 o 
   8   6   9        1.67        0.91     11.76 o 
   9   6   9        2.46      -15.13     15.13 o 
  10   6   9        0.87       25.44     17.15 o 
  11   6   9        0.81        4.32     17.04 o 
 -11   7   9        1.20       11.41     22.70 o 
 -10   7   9       12.14       12.34     19.89 o 
  -9   7   9        1.56       -6.77     15.99 o 
  -8   7   9        1.37        1.19     12.15 o 
  -7   7   9        0.11       10.83     11.32 o 
  -6   7   9        0.02        1.64     10.66 o 
  -5   7   9        1.79       -4.44      7.89 o 
  -4   7   9       15.15       -7.30      8.16 o 
  -3   7   9       17.12       11.48      9.46 o 
  -2   7   9       11.75       19.81     10.41 o 
  -1   7   9        8.32        3.93      5.05 o 
   0   7   9        3.72       25.06      7.14 o 
   1   7   9        2.00       -1.44      4.76 o 
   2   7   9       20.09       16.10      5.31 o 
   3   7   9       12.82       22.26      9.53 o 
   4   7   9        1.84        3.38      6.90 o 
   5   7   9        0.84       -4.03      7.94 o 
   6   7   9        1.16       -2.09      9.16 o 
   7   7   9        3.50       -0.29     10.92 o 
   8   7   9       13.33       11.94     14.63 o 
   9   7   9        0.53       25.36     16.68 o 
  10   7   9        9.50        8.55     18.09 o 
  11   7   9        2.60       11.02     18.74 o 
 -11   8   9       12.15        0.01     23.09 o 
 -10   8   9        9.28       10.30     19.16 o 
  -9   8   9       29.41       30.51     15.15 o 
  -8   8   9        8.32       -3.68     13.40 o 
  -7   8   9        0.10       -6.08     13.30 o 
  -6   8   9        5.06       31.55     14.15 o 
  -5   8   9       19.60       49.45     22.11 o 
  -4   8   9        7.35        7.53     10.78 o 
  -3   8   9       61.98       56.97     12.70 o 
  -2   8   9       23.32       34.64      8.51 o 
  -1   8   9       17.58       33.31      7.95 o 
   0   8   9        1.09        6.98      6.92 o 
   1   8   9       19.78       25.89      8.61 o 
   2   8   9       20.14       35.28      6.81 o 
   3   8   9       26.41       51.66      9.94 o 
   4   8   9       10.04        8.49      8.27 o 
   5   8   9       26.41       29.27      9.11 o 
   6   8   9       10.12        5.61     10.08 o 
   7   8   9        0.98       25.07     13.21 o 
   8   8   9        7.30        8.17     15.92 o 
   9   8   9       16.80       13.25     16.72 o 
  10   8   9       21.26       15.68     18.18 o 
  11   8   9        0.01       -4.50     38.08 o 
 -10   9   9        1.69        1.11     19.86 o 
  -9   9   9        3.07        7.43     15.68 o 
  -8   9   9       21.56       27.18     14.80 o 
  -7   9   9        4.04       -3.07     13.23 o 
  -6   9   9        4.20       -5.49     11.57 o 
  -5   9   9        3.83       21.07     26.46 o 
  -4   9   9       72.24      101.73     15.24 o 
  -3   9   9       14.72       14.17      9.78 o 
  -2   9   9       69.08       40.60     16.13 o 
  -1   9   9       29.53       27.18      8.56 o 
   0   9   9       73.37       36.49     17.76 o 
   1   9   9       30.45       37.15      9.39 o 
   2   9   9       24.30       21.20      8.09 o 
   3   9   9       24.43       16.43      8.24 o 
   4   9   9       48.13       61.33     10.23 o 
   5   9   9       12.35       22.16      9.71 o 
   6   9   9       11.81       16.46     11.91 o 
   7   9   9        1.76       11.09     13.57 o 
   8   9   9        9.30       18.30     16.62 o 
   9   9   9        0.61       -5.70     16.62 o 
  10   9   9       19.26        3.12     25.05 o 
 -10  10   9       10.47       11.43     31.08 o 
  -9  10   9        8.05      -10.89     16.17 o 
  -8  10   9       12.53        7.36     15.45 o 
  -7  10   9        0.34       34.34     15.63 o 
  -6  10   9        5.66       11.40     13.60 o 
  -5  10   9        4.04      -10.72     11.03 o 
  -4  10   9        7.37       17.70     12.73 o 
  -3  10   9        8.89        2.43     11.71 o 
  -2  10   9        4.74       26.25     12.71 o 
  -1  10   9        8.63       12.22      8.78 o 
   0  10   9        8.82        9.62      8.99 o 
   1  10   9       18.90       15.07      9.42 o 
   2  10   9       13.20        7.25      9.40 o 
   3  10   9        6.72        4.28      8.63 o 
   4  10   9        1.63       -2.18      9.11 o 
   5  10   9        2.10        3.31     10.88 o 
   6  10   9        2.31       14.84     13.28 o 
   7  10   9        3.81       -7.66     13.08 o 
   8  10   9        1.94      -16.37     16.37 o 
   9  10   9        1.04      -16.87     16.87 o 
  -9  11   9        0.11       53.89     28.30 o 
  -8  11   9        6.25       18.69     16.83 o 
  -7  11   9        0.84       -7.87     14.81 o 
  -6  11   9        0.69       -9.19     13.13 o 
  -5  11   9        3.79      -11.80     12.28 o 
  -4  11   9        6.42       17.38     13.93 o 
  -3  11   9        3.56        5.48     16.02 o 
  -2  11   9        0.37       -1.26     13.05 o 
  -1  11   9        1.78        3.65     13.27 o 
   0  11   9        5.50       30.72     13.80 o 
   1  11   9        2.24      -10.27     10.27 o 
   2  11   9        0.15       -0.41     11.03 o 
   3  11   9        2.99      -11.27     11.27 o 
   4  11   9        0.63        6.25     10.65 o 
   5  11   9        0.49       -9.75     11.63 o 
   6  11   9        3.09       -4.55     17.54 o 
   7  11   9        0.01       -7.41     14.13 o 
   8  11   9        1.95       12.14     15.82 o 
   9  11   9        4.89      -36.54     36.54 o 
  -8  12   9        0.14      -16.10     24.69 o 
  -7  12   9        0.06       -5.93     20.29 o 
  -6  12   9        0.08        3.81     14.22 o 
  -5  12   9        1.03        5.78     13.72 o 
  -4  12   9       10.82        0.14     21.06 o 
  -3  12   9        3.38      -11.54     14.76 o 
  -2  12   9       19.89       27.27     17.09 o 
  -1  12   9        0.75       14.56     14.69 o 
   0  12   9        0.63       -2.17     14.19 o 
   1  12   9        1.88       17.09     14.95 o 
   2  12   9        4.01       13.08     15.36 o 
   3  12   9        4.45      -12.49     12.49 o 
   4  12   9        2.45        2.61     13.40 o 
   5  12   9        1.88      -11.71     11.71 o 
   6  12   9        0.63      -13.02     13.02 o 
   7  12   9        5.33      -12.19     14.89 o 
   8  12   9       27.02       13.14     24.42 o 
  -7  13   9        1.77        7.49     25.97 o 
  -6  13   9        0.59        1.25     18.71 o 
  -5  13   9        3.92      -15.65     16.82 o 
  -4  13   9       30.50       65.94     19.86 o 
  -3  13   9       22.00      105.08     29.29 o 
  -2  13   9       14.18       41.99     18.51 o 
  -1  13   9        7.18       23.72     20.90 o 
   0  13   9        4.20       41.16     17.64 o 
   1  13   9        1.03       37.18     16.99 o 
   2  13   9        9.84       12.67     14.09 o 
   3  13   9       23.18       73.83     25.38 o 
   4  13   9       18.65       51.38     16.48 o 
   5  13   9        4.41      -14.10     14.10 o 
   6  13   9        2.73        6.24     13.93 o 
   7  13   9       23.47        3.35     21.36 o 
  -5  14   9        3.07       15.41     19.35 o 
  -4  14   9        5.68       45.53     20.24 o 
  -3  14   9       26.19       76.98     20.62 o 
  -2  14   9       21.67       59.42     20.05 o 
  -1  14   9       11.34       38.30     18.86 o 
   0  14   9        1.72        2.68     18.68 o 
   1  14   9        8.20       28.82     18.99 o 
   2  14   9       33.46       68.60     17.31 o 
   3  14   9       13.98       60.08     16.60 o 
   4  14   9       12.65       40.69     16.76 o 
   5  14   9       13.26       19.27     18.05 o 
  -3  15   9       29.05       24.55     29.96 o 
  -2  15   9       23.80        4.08     19.40 o 
  -1  15   9        1.73        4.05     19.38 o 
   0  15   9       18.63       43.08     20.96 o 
   1  15   9       20.21       -5.16     15.64 o 
   2  15   9       10.11       10.01     16.62 o 
   3  15   9       16.94       13.67     18.65 o 
 -12   0  10        2.69       29.80     32.37 o 
 -10   0  10      160.54      151.43     35.06 o 
  -8   0  10      202.18      212.44     32.43 o 
  -6   0  10       39.48       56.13     13.53 o 
  -4   0  10     3280.64     3148.79     57.92 o 
  -2   0  10     3914.17     4170.94     75.80 o 
   0   0  10        0.57        0.14      3.63 o 
   2   0  10     4029.17     4007.13     41.25 o 
   4   0  10     3278.59     3209.22     47.39 o 
   6   0  10       42.96       43.70      8.49 o 
   8   0  10      207.96      232.44     37.05 o 
  10   0  10      164.41      166.59     34.55 o 
  12   0  10        1.57      -21.83     27.29 o 
 -12   1  10       71.36       64.85     24.95 o 
 -11   1  10      169.27      192.88     28.49 o 
 -10   1  10       40.24       43.88     20.59 o 
  -9   1  10      533.71      571.12     34.58 o 
  -8   1  10      931.70      838.55     72.28 o 
  -7   1  10      225.24      265.21     28.74 o 
  -6   1  10      199.96      220.01     13.35 o 
  -5   1  10      753.87      763.53     16.36 o 
  -4   1  10     4087.65     4280.34     72.44 o 
  -3   1  10       38.19       40.86      4.82 o 
  -2   1  10     1731.10     1766.21     18.92 o 
  -1   1  10      817.15      794.81      7.82 o 
   0   1  10     2006.01     2000.60     17.89 o 
   1   1  10      814.12      786.81      9.22 o 
   2   1  10     1783.29     1723.96     16.44 o 
   3   1  10       41.43       41.51      3.86 o 
   4   1  10     4103.25     4156.47     36.04 o 
   5   1  10      767.32      749.55     12.87 o 
   6   1  10      197.15      219.00      9.35 o 
   7   1  10      238.57      240.76     11.09 o 
   8   1  10      937.68      852.17     22.83 o 
   9   1  10      544.31      490.65     29.90 o 
  10   1  10       36.57       23.40     17.65 o 
  11   1  10      178.81      170.95     26.74 o 
  12   1  10       77.95       54.41     23.06 o 
 -12   2  10      214.47      231.00     32.02 o 
 -11   2  10      184.06      233.75     30.22 o 
 -10   2  10      403.45      448.59     47.33 o 
  -9   2  10      236.29      257.60     27.55 o 
  -8   2  10     1293.42     1185.56     41.34 o 
  -7   2  10      114.38      111.10     17.67 o 
  -6   2  10       48.23       58.69     11.72 o 
  -5   2  10      158.07      182.01      9.24 o 
  -4   2  10     3828.41     4153.17     38.23 o 
  -3   2  10     2423.72     2739.42     37.59 o 
  -2   2  10     1166.32     1229.62     16.51 o 
  -1   2  10     4113.79     4225.32     33.56 o 
   0   2  10        0.03       -2.36      2.36 o 
   1   2  10     4160.94     4193.61     30.03 o 
   2   2  10     1204.17     1198.49     13.96 o 
   3   2  10     2443.53     2665.33     26.38 o 
   4   2  10     3844.95     4015.50     35.35 o 
   5   2  10      165.21      188.93      9.57 o 
   6   2  10       50.87       72.64      7.09 o 
   7   2  10      124.40      151.67      9.61 o 
   8   2  10     1338.04     1209.88     33.33 o 
   9   2  10      243.75      213.92     24.23 o 
  10   2  10      411.04      402.05     32.08 o 
  11   2  10      187.02      174.90     29.67 o 
  12   2  10      222.78      177.96     29.35 o 
 -12   3  10       25.16        3.36     22.70 o 
 -11   3  10      478.29      496.08     38.60 o 
 -10   3  10       84.76       77.26     23.47 o 
  -9   3  10      504.50      583.54     36.09 o 
  -8   3  10      780.39      714.93     33.80 o 
  -7   3  10        1.20        2.88     13.73 o 
  -6   3  10     1513.41     1516.26     40.45 o 
  -5   3  10     4896.69     5036.02     67.69 o 
  -4   3  10      860.20      960.73     15.71 o 
  -3   3  10      276.23      265.03      8.11 o 
  -2   3  10     4336.59     4753.52     42.04 o 
  -1   3  10     3091.95     3242.80     26.09 o 
   0   3  10      371.38      392.27      5.59 o 
   1   3  10     3088.46     3204.29     23.27 o 
   2   3  10     4346.98     4692.51     38.33 o 
   3   3  10      268.12      258.76      7.66 o 
   4   3  10      861.15      947.59     14.49 o 
   5   3  10     4948.20     4952.45     47.19 o 
   6   3  10     1552.36     1492.80     23.31 o 
   7   3  10        3.12       -7.81      8.39 o 
   8   3  10      823.52      775.62     33.13 o 
   9   3  10      514.26      522.42     31.77 o 
  10   3  10       85.43       70.02     22.12 o 
  11   3  10      454.72      472.61     36.69 o 
  12   3  10       26.74       27.21     24.50 o 
 -12   4  10        2.08       -2.19     24.21 o 
 -11   4  10      127.83      108.27     25.83 o 
 -10   4  10      258.10      293.14     30.38 o 
  -9   4  10      129.13      145.48     43.51 o 
  -8   4  10       63.98       42.89     17.69 o 
  -7   4  10      138.59      138.16     15.28 o 
  -6   4  10     1299.82     1331.36     25.10 o 
  -5   4  10     1830.31     1889.77     25.21 o 
  -4   4  10     1055.56     1065.02     14.85 o 
  -3   4  10     1078.45     1123.28     14.70 o 
  -2   4  10     2069.42     2117.53     20.35 o 
  -1   4  10      539.54      559.03      7.87 o 
   0   4  10        0.01       -3.32      3.32 o 
   1   4  10      569.02      542.89      8.00 o 
   2   4  10     2081.12     2146.59     19.98 o 
   3   4  10     1103.40     1120.14     12.85 o 
   4   4  10     1036.01     1086.98     14.10 o 
   5   4  10     1836.23     1838.63     26.11 o 
   6   4  10     1312.83     1307.17     22.25 o 
   7   4  10      135.68      135.76     12.02 o 
   8   4  10       55.09       40.99     14.19 o 
   9   4  10      146.52      121.56     18.72 o 
  10   4  10      266.00      213.21     22.58 o 
  11   4  10      131.72      136.83     21.66 o 
  12   4  10        1.59       -8.26     17.60 o 
 -12   5  10       30.67       17.32     23.44 o 
 -11   5  10        4.61      -19.11     19.58 o 
 -10   5  10        6.72        4.90     19.53 o 
  -9   5  10        2.92       18.93     18.35 o 
  -8   5  10       22.86       30.23     17.39 o 
  -7   5  10       20.63       30.52     12.23 o 
  -6   5  10      219.57      263.45     20.18 o 
  -5   5  10     1309.33     1290.46     20.46 o 
  -4   5  10      388.60      366.36      9.65 o 
  -3   5  10      485.11      421.75      9.86 o 
  -2   5  10      401.93      433.62      8.77 o 
  -1   5  10      266.19      316.71      6.77 o 
   0   5  10      837.93      827.87     11.38 o 
   1   5  10      267.52      303.30      6.56 o 
   2   5  10      409.48      420.56      9.02 o 
   3   5  10      491.47      425.95      9.15 o 
   4   5  10      404.37      360.81      8.43 o 
   5   5  10     1305.86     1256.18     19.77 o 
   6   5  10      211.46      267.98     14.10 o 
   7   5  10       21.90        3.31      9.23 o 
   8   5  10       25.10       28.67     13.57 o 
   9   5  10        4.01       19.98     21.03 o 
  10   5  10        9.08       11.08     16.27 o 
  11   5  10        7.61       39.86     23.72 o 
  12   5  10       30.46        9.06     38.79 o 
 -11   6  10       65.92       77.23     22.17 o 
 -10   6  10       42.56       24.79     18.64 o 
  -9   6  10      131.23      166.28     25.99 o 
  -8   6  10       55.82       33.82     13.03 o 
  -7   6  10       16.34       19.51     11.37 o 
  -6   6  10      443.16      481.64     17.67 o 
  -5   6  10       25.88       27.06      8.94 o 
  -4   6  10      235.42      250.94     15.51 o 
  -3   6  10      353.24      370.50     10.64 o 
  -2   6  10      397.22      364.04      9.08 o 
  -1   6  10      137.52      135.00      6.85 o 
   0   6  10        0.07        1.68      4.16 o 
   1   6  10      140.34      142.92      6.59 o 
   2   6  10      399.57      361.74      8.47 o 
   3   6  10      364.70      360.87      9.40 o 
   4   6  10      240.04      242.40     10.85 o 
   5   6  10       30.81       18.32      8.39 o 
   6   6  10      457.32      456.64     18.52 o 
   7   6  10       13.17        4.42     11.01 o 
   8   6  10       56.25       52.33     13.94 o 
   9   6  10      135.69      163.48     21.11 o 
  10   6  10       43.40       32.16     18.10 o 
  11   6  10       71.75       81.38     21.10 o 
 -11   7  10       33.41       45.29     22.04 o 
 -10   7  10       33.30        0.99     18.26 o 
  -9   7  10       14.74        1.04     26.04 o 
  -8   7  10      120.59      149.66     17.54 o 
  -7   7  10        6.45        2.03     11.13 o 
  -6   7  10       53.39       38.34     16.85 o 
  -5   7  10       35.74       21.75      8.86 o 
  -4   7  10      357.81      325.46     15.70 o 
  -3   7  10     1767.47     1529.50     24.34 o 
  -2   7  10      915.29      787.86     15.71 o 
  -1   7  10      359.67      363.96     10.42 o 
   0   7  10     2004.11     1952.40     21.83 o 
   1   7  10      381.59      371.27      9.78 o 
   2   7  10      913.12      775.02     12.59 o 
   3   7  10     1735.29     1568.18     19.62 o 
   4   7  10      353.23      316.06     14.01 o 
   5   7  10       38.29       34.78      9.62 o 
   6   7  10       62.91       58.69     11.03 o 
   7   7  10        7.24        8.70     12.24 o 
   8   7  10      140.72      160.14     20.14 o 
   9   7  10       13.53        6.07     15.84 o 
  10   7  10       32.65       30.39     18.36 o 
  11   7  10       31.94       13.84     19.29 o 
 -11   8  10      133.81      130.27     32.11 o 
 -10   8  10      191.35      219.80     27.19 o 
  -9   8  10      366.93      376.72     45.52 o 
  -8   8  10       62.72       47.21     14.97 o 
  -7   8  10        9.74        8.90     12.46 o 
  -6   8  10      751.31      658.73     25.41 o 
  -5   8  10      446.18      462.14     17.95 o 
  -4   8  10      129.66      113.28     12.32 o 
  -3   8  10      747.79      815.92     20.65 o 
  -2   8  10      693.45      653.72     14.80 o 
  -1   8  10     1712.44     1613.84     25.25 o 
   0   8  10        0.25       -6.43      6.43 o 
   1   8  10     1739.51     1630.93     23.61 o 
   2   8  10      661.89      632.17     13.07 o 
   3   8  10      764.13      795.83     15.54 o 
   4   8  10      132.42      125.41     11.19 o 
   5   8  10      425.38      470.04     17.33 o 
   6   8  10      764.49      685.01     25.28 o 
   7   8  10        9.56       30.43     15.14 o 
   8   8  10       64.82       56.59     17.91 o 
   9   8  10      379.93      406.56     29.58 o 
  10   8  10      216.27      224.69     26.67 o 
  11   8  10      123.04      139.55     49.19 o 
 -10   9  10       46.41       32.05     21.41 o 
  -9   9  10        6.81       -7.53     15.15 o 
  -8   9  10       85.24       84.11     17.24 o 
  -7   9  10      109.96      154.50     18.09 o 
  -6   9  10       80.40       65.25     16.52 o 
  -5   9  10       16.21       12.28     11.06 o 
  -4   9  10      743.27      613.75     20.17 o 
  -3   9  10      640.95      557.61     24.30 o 
  -2   9  10      786.99      703.46     19.39 o 
  -1   9  10     1170.85     1039.49     21.31 o 
   0   9  10     4911.25     4548.86     52.76 o 
   1   9  10     1149.57     1078.93     21.93 o 
   2   9  10      788.97      703.42     19.80 o 
   3   9  10      663.20      538.20     15.23 o 
   4   9  10      701.18      640.88     17.83 o 
   5   9  10       16.27        7.17      9.52 o 
   6   9  10       88.01       97.71     19.99 o 
   7   9  10      109.34      100.23     16.45 o 
   8   9  10      100.20      136.63     21.58 o 
   9   9  10       18.30       27.29     19.17 o 
  10   9  10       60.60       89.46     22.53 o 
  -9  10  10       34.55       12.03     16.93 o 
  -8  10  10       47.24       52.48     16.97 o 
  -7  10  10      141.34      154.36     19.10 o 
  -6  10  10       62.72       53.20     15.46 o 
  -5  10  10       11.84       26.45     12.09 o 
  -4  10  10       31.91       59.23     14.47 o 
  -3  10  10       19.47       13.09     14.08 o 
  -2  10  10      109.96       90.45     14.94 o 
  -1  10  10      287.74      334.41     15.70 o 
   0  10  10        0.31       -2.34      8.83 o 
   1  10  10      274.82      308.93     17.47 o 
   2  10  10      119.13      121.62     12.25 o 
   3  10  10       15.95        6.14     10.18 o 
   4  10  10       31.53       34.20      9.76 o 
   5  10  10       10.90       -8.45     10.61 o 
   6  10  10       70.63       39.04     16.54 o 
   7  10  10      141.87      134.21     18.02 o 
   8  10  10       40.35       44.42     18.85 o 
   9  10  10       34.76       27.55     19.93 o 
  -9  11  10        1.91      -11.30     54.30 o 
  -8  11  10       91.79       93.99     24.11 o 
  -7  11  10       11.61       11.18     15.93 o 
  -6  11  10       28.41       14.40     14.91 o 
  -5  11  10        9.66       12.22     13.21 o 
  -4  11  10       23.92       53.14     15.61 o 
  -3  11  10        9.16       -2.92     16.01 o 
  -2  11  10       34.55       34.49     14.63 o 
  -1  11  10       18.31       13.68     13.56 o 
   0  11  10      427.00      448.61     27.83 o 
   1  11  10       18.01        3.82     12.98 o 
   2  11  10       33.93       28.06     10.93 o 
   3  11  10       15.73        1.07     11.61 o 
   4  11  10       25.49        8.27     11.16 o 
   5  11  10       11.25        8.32     12.55 o 
   6  11  10       30.21       25.56     14.93 o 
   7  11  10       12.63       -0.51     14.91 o 
   8  11  10       80.99       80.96     28.74 o 
   9  11  10        4.67        0.32     37.25 o 
  -8  12  10       74.24       70.03     29.51 o 
  -7  12  10       19.24       15.83     20.85 o 
  -6  12  10       30.19        1.51     18.34 o 
  -5  12  10      104.45       77.71     18.89 o 
  -4  12  10        9.96       12.08     20.30 o 
  -3  12  10       26.06       14.92     16.04 o 
  -2  12  10      177.27      172.81     20.31 o 
  -1  12  10       50.82       61.56     16.84 o 
   0  12  10        0.14        0.33     14.25 o 
   1  12  10       48.74       65.37     17.12 o 
   2  12  10      158.75      189.97     17.48 o 
   3  12  10       39.45       28.69     14.36 o 
   4  12  10       16.25       -2.51     12.98 o 
   5  12  10       97.41       92.19     15.01 o 
   6  12  10       26.31       30.41     14.71 o 
   7  12  10       22.72       14.84     16.22 o 
   8  12  10       91.91      118.29     48.36 o 
  -7  13  10      123.27      124.14     41.23 o 
  -6  13  10        7.61       10.42     18.81 o 
  -5  13  10       87.57      106.27     21.75 o 
  -4  13  10      473.28      498.80     30.93 o 
  -3  13  10      908.26      856.05     32.73 o 
  -2  13  10      374.10      355.70     26.52 o 
  -1  13  10      313.43      328.53     25.73 o 
   0  13  10      428.96      480.42     28.64 o 
   1  13  10      308.74      300.40     27.76 o 
   2  13  10      374.65      401.97     24.60 o 
   3  13  10      909.14      897.70     28.39 o 
   4  13  10      479.63      502.52     25.83 o 
   5  13  10       83.07      120.81     18.88 o 
   6  13  10        8.20       -8.64     14.31 o 
   7  13  10      118.01      156.81     35.58 o 
  -5  14  10       88.01       91.55     22.37 o 
  -4  14  10       99.31      104.86     26.68 o 
  -3  14  10       50.64       45.73     26.06 o 
  -2  14  10      186.22      215.29     24.75 o 
  -1  14  10       65.32       23.67     19.05 o 
   0  14  10        0.07      -10.97     18.03 o 
   1  14  10       62.82       72.40     20.71 o 
   2  14  10      206.98      171.21     20.06 o 
   3  14  10       65.28       56.88     17.42 o 
   4  14  10      110.59       92.34     18.56 o 
   5  14  10       94.12       66.75     18.32 o 
  -3  15  10       72.64       86.21     39.40 o 
  -2  15  10        2.00       24.68     24.27 o 
  -1  15  10       42.92       39.44     20.65 o 
   0  15  10      335.80      334.12     29.32 o 
   1  15  10       41.59       28.04     17.50 o 
   2  15  10        2.02        8.80     16.17 o 
   3  15  10       70.12       59.79     25.38 o 
 -11   0  11        0.83       10.34     27.10 o 
  -9   0  11        6.09       17.79     23.44 o 
  -7   0  11        1.95        5.27     18.30 o 
  -5   0  11        1.06       -5.41      9.60 o 
  -3   0  11        1.53       -3.03      6.85 o 
  -1   0  11        2.00       -2.58      2.85 o 
   1   0  11        1.37       -3.93      4.31 o 
   3   0  11        0.16       -2.76      4.56 o 
   5   0  11        1.22        1.50      7.09 o 
   7   0  11        3.45        2.76      8.44 o 
   9   0  11        1.23        0.00     20.74 o 
  11   0  11        2.79      -18.11     23.44 o 
 -12   1  11        0.37        2.29     21.94 o 
 -11   1  11        0.16       27.55     20.50 o 
 -10   1  11        0.65       -5.25     17.53 o 
  -9   1  11        4.31       14.65     19.14 o 
  -8   1  11        7.39       24.36     22.77 o 
  -7   1  11        2.24        4.84     12.85 o 
  -6   1  11        0.90       -4.23      7.59 o 
  -5   1  11        0.10        7.15      7.15 o 
  -4   1  11        7.54       11.84      8.61 o 
  -3   1  11        1.40       -2.00      3.88 o 
  -2   1  11        5.09        6.31      5.17 o 
  -1   1  11        4.21        9.79      2.26 o 
   0   1  11        0.20        0.07      2.36 o 
   1   1  11        0.22        1.56      2.86 o 
   2   1  11        1.12        5.12      3.32 o 
   3   1  11        0.65       -3.02      3.02 o 
   4   1  11        3.68        4.71      3.96 o 
   5   1  11        2.41       -3.22      4.70 o 
   6   1  11        4.73        0.05      5.54 o 
   7   1  11        1.89        2.39      6.23 o 
   8   1  11        4.13       17.92     10.37 o 
   9   1  11        0.67        4.95     14.33 o 
  10   1  11        0.60       -9.12     16.46 o 
  11   1  11        1.86       19.87     20.87 o 
  12   1  11        0.80      -14.31     18.91 o 
 -12   2  11        0.87       47.30     23.64 o 
 -11   2  11        0.93       16.35     20.41 o 
 -10   2  11        3.35       21.05     25.08 o 
  -9   2  11        4.00        9.97     16.28 o 
  -8   2  11        0.63       19.94     15.80 o 
  -7   2  11        2.33       -4.14     12.80 o 
  -6   2  11        2.24       -9.30      9.30 o 
  -5   2  11        2.24       -2.90      6.07 o 
  -4   2  11        4.94        8.30      5.11 o 
  -3   2  11        0.48        3.07      4.80 o 
  -2   2  11        8.71       10.84      4.91 o 
  -1   2  11        3.41        9.56      2.63 o 
   0   2  11        1.60        1.85      2.56 o 
   1   2  11        0.11        3.87      3.48 o 
   2   2  11        1.91        6.98      3.32 o 
   3   2  11        0.14       -3.60      3.60 o 
   4   2  11        2.47       -3.96      3.96 o 
   5   2  11        3.29       -4.63      5.30 o 
   6   2  11        2.81        3.81      5.60 o 
   7   2  11        1.86        1.15      6.28 o 
   8   2  11        6.00       26.99     15.18 o 
   9   2  11        7.11        1.77     14.89 o 
  10   2  11        0.16        3.99     16.86 o 
  11   2  11        0.42        4.73     18.06 o 
  12   2  11        1.81       12.91     21.02 o 
 -12   3  11        0.59      -20.20     20.20 o 
 -11   3  11       10.67       -4.42     19.59 o 
 -10   3  11        2.20        2.13     18.34 o 
  -9   3  11       10.10       21.77     17.12 o 
  -8   3  11        0.55       37.92     16.44 o 
  -7   3  11       12.05       21.99     19.81 o 
  -6   3  11        4.33       19.06     10.13 o 
  -5   3  11       21.41       12.31      8.20 o 
  -4   3  11        0.19       -1.81      5.28 o 
  -3   3  11        2.81        5.48      4.66 o 
  -2   3  11       10.01        7.63      5.10 o 
  -1   3  11        4.58        7.20      3.07 o 
   0   3  11        0.01       -2.45      2.45 o 
   1   3  11        0.91        6.43      4.35 o 
   2   3  11        4.55       12.41      5.13 o 
   3   3  11        0.31       -3.89      3.89 o 
   4   3  11        0.40       -0.23      4.64 o 
   5   3  11        6.03       20.18      6.69 o 
   6   3  11        3.71       10.95      8.72 o 
   7   3  11       12.20        9.13      7.09 o 
   8   3  11        6.22       21.21     14.81 o 
   9   3  11        8.32       18.99     15.44 o 
  10   3  11        1.59        3.61     17.47 o 
  11   3  11        6.40       56.41     22.37 o 
  12   3  11        0.10       -9.87     17.36 o 
 -12   4  11        2.32       -2.32     22.32 o 
 -11   4  11        3.72       -0.50     20.12 o 
 -10   4  11        0.01       -2.47     31.82 o 
  -9   4  11        1.86       -3.76     21.03 o 
  -8   4  11        4.99      -10.76     14.64 o 
  -7   4  11        2.19       -4.58     10.21 o 
  -6   4  11       12.04       18.30      8.26 o 
  -5   4  11        8.57        7.06      6.45 o 
  -4   4  11        0.42        7.51      4.99 o 
  -3   4  11        4.95       -0.37      4.26 o 
  -2   4  11        6.21        8.74      4.39 o 
  -1   4  11        8.89        6.01      3.66 o 
   0   4  11       17.63        9.10      4.11 o 
   1   4  11        7.93        5.70      4.04 o 
   2   4  11        0.05       -2.94      3.47 o 
   3   4  11        0.49        0.57      3.66 o 
   4   4  11        7.66       -3.12      5.08 o 
   5   4  11        0.18        5.37      5.45 o 
   6   4  11       10.35       11.62      6.87 o 
   7   4  11       11.02        6.43      9.48 o 
   8   4  11        4.22       12.65     13.74 o 
   9   4  11        5.46        5.22     13.88 o 
  10   4  11        6.68       14.92     15.27 o 
  11   4  11        1.37       15.64     16.77 o 
  12   4  11        5.64       26.10     18.86 o 
 -12   5  11        0.79      -12.46     22.37 o 
 -11   5  11        2.12       -2.09     19.82 o 
 -10   5  11        0.01       -9.66     18.60 o 
  -9   5  11        1.01        4.51     17.80 o 
  -8   5  11        7.29        1.65     20.04 o 
  -7   5  11        9.20       10.93     11.84 o 
  -6   5  11        5.44       12.85      9.16 o 
  -5   5  11        1.33       14.45      6.59 o 
  -4   5  11        1.56       -1.46      5.25 o 
  -3   5  11        1.07       -4.53      4.53 o 
  -2   5  11        1.40        1.70      4.20 o 
  -1   5  11        0.87        6.46      3.87 o 
   0   5  11        2.27       -1.46      4.16 o 
   1   5  11        0.48        6.40      4.06 o 
   2   5  11        3.98       -3.88      3.92 o 
   3   5  11        0.57        4.29      4.61 o 
   4   5  11        2.16        5.38      4.59 o 
   5   5  11        1.53        0.71      5.42 o 
   6   5  11        5.52        4.33      7.45 o 
   7   5  11        2.19       12.30      9.52 o 
   8   5  11        0.42      -12.61     12.61 o 
   9   5  11        0.42       -2.79     14.51 o 
  10   5  11        0.45        6.79     15.98 o 
  11   5  11        0.22        0.30     16.85 o 
  12   5  11        2.94       25.17     38.40 o 
 -11   6  11        5.44        9.46     19.39 o 
 -10   6  11        3.17      -11.77     17.05 o 
  -9   6  11        7.73       21.72     16.52 o 
  -8   6  11        0.08        4.47     12.68 o 
  -7   6  11        0.54        3.78     10.97 o 
  -6   6  11        4.13        1.49      8.71 o 
  -5   6  11        1.25        4.05      7.89 o 
  -4   6  11        2.24       -6.08      6.08 o 
  -3   6  11        5.24        3.49      5.81 o 
  -2   6  11       13.53        9.86      4.84 o 
  -1   6  11        5.68        6.92      4.99 o 
   0   6  11        1.62        9.46      4.55 o 
   1   6  11        1.40       -0.97      5.54 o 
   2   6  11        2.95        1.68      5.30 o 
   3   6  11        2.81        2.40      4.92 o 
   4   6  11        1.77       -1.26      4.81 o 
   5   6  11        1.54       -2.12      7.09 o 
   6   6  11        2.13        2.55      9.98 o 
   7   6  11        2.81       -8.06     10.43 o 
   8   6  11        0.02       17.99     18.45 o 
   9   6  11        1.54      -12.97     13.89 o 
  10   6  11        1.84       -7.80     15.70 o 
  11   6  11        2.96       13.79     18.01 o 
 -11   7  11        7.25       -0.72     19.61 o 
 -10   7  11        6.61      -10.03     17.94 o 
  -9   7  11        0.38      -15.83     15.83 o 
  -8   7  11        6.37       -8.41     12.12 o 
  -7   7  11        0.02       -7.32     11.32 o 
  -6   7  11       10.82        2.24     10.69 o 
  -5   7  11        8.15        0.24      8.45 o 
  -4   7  11       10.03       -7.54      8.16 o 
  -3   7  11       18.97       22.40     12.09 o 
  -2   7  11        4.86       10.14      9.31 o 
  -1   7  11       10.54        1.79      5.77 o 
   0   7  11        1.65       -2.99      5.01 o 
   1   7  11        1.14        9.30      5.50 o 
   2   7  11        9.44       15.51      6.05 o 
   3   7  11       18.74       12.53      7.66 o 
   4   7  11        5.17       -0.86      6.73 o 
   5   7  11        0.99        7.76      8.87 o 
   6   7  11        3.41        2.86      9.34 o 
   7   7  11        2.55       19.10     12.38 o 
   8   7  11        9.10        0.28     13.92 o 
   9   7  11        4.86      -13.30     15.52 o 
  10   7  11        0.85       -1.41     17.05 o 
  11   7  11        2.92      -17.63     17.63 o 
 -11   8  11       12.22      -23.12     30.63 o 
 -10   8  11        6.11       22.47     20.00 o 
  -9   8  11       13.07        5.37     14.43 o 
  -8   8  11        0.72      -13.03     13.03 o 
  -7   8  11        4.13       -7.74     11.70 o 
  -6   8  11        6.76       26.59     12.12 o 
  -5   8  11       14.68       18.20     14.11 o 
  -4   8  11       13.16       -4.92      8.92 o 
  -3   8  11       28.55       31.13      9.30 o 
  -2   8  11       20.59       26.88      7.07 o 
  -1   8  11       42.86       42.57     13.04 o 
   0   8  11       26.41       46.08     14.62 o 
   1   8  11       26.03       42.06     10.40 o 
   2   8  11       13.24       29.57      9.80 o 
   3   8  11       30.98       35.76      7.26 o 
   4   8  11        7.51        2.11      7.50 o 
   5   8  11       12.91        3.64      8.58 o 
   6   8  11        0.64       15.55     11.19 o 
   7   8  11       24.23       12.79     12.74 o 
   8   8  11        1.62      -14.66     14.66 o 
   9   8  11       24.16       23.05     17.39 o 
  10   8  11        8.54       -3.45     17.68 o 
 -10   9  11       17.82       -7.60     19.45 o 
  -9   9  11        1.30      -14.01     18.58 o 
  -8   9  11        8.90       13.49     14.82 o 
  -7   9  11       10.75        3.08     12.83 o 
  -6   9  11        0.65       19.39     12.51 o 
  -5   9  11        7.45        9.61     10.76 o 
  -4   9  11       14.92       18.56     10.32 o 
  -3   9  11        6.96       11.77      9.82 o 
  -2   9  11       50.57       30.65      9.49 o 
  -1   9  11       10.23       33.94     11.11 o 
   0   9  11       52.43       51.06     12.89 o 
   1   9  11       22.32       25.16      8.18 o 
   2   9  11        2.61       31.99      9.05 o 
   3   9  11        5.85        9.89      8.06 o 
   4   9  11       28.13        9.65      9.13 o 
   5   9  11        3.87        3.68      9.37 o 
   6   9  11       16.42       12.97     11.05 o 
   7   9  11        5.12        3.63     13.04 o 
   8   9  11       14.10       14.41     17.61 o 
   9   9  11        5.32       14.78     25.39 o 
  10   9  11        4.02       11.05     19.31 o 
  -9  10  11        5.82       22.13     20.84 o 
  -8  10  11        4.94        3.74     15.79 o 
  -7  10  11        9.75       29.11     15.08 o 
  -6  10  11        6.01        9.23     13.43 o 
  -5  10  11        2.81      -10.95     10.95 o 
  -4  10  11        3.25       -6.16     12.05 o 
  -3  10  11       16.59       12.89     15.00 o 
  -2  10  11        0.01        1.58     11.86 o 
  -1  10  11       27.87       33.44      9.50 o 
   0  10  11       33.01       42.77     18.28 o 
   1  10  11       12.45       40.06     11.47 o 
   2  10  11        0.64        2.79      9.19 o 
   3  10  11        4.19       11.41     10.34 o 
   4  10  11        4.72        7.09      8.98 o 
   5  10  11        0.22       -0.01     10.26 o 
   6  10  11        8.62       16.19     13.63 o 
   7  10  11       11.69        2.76     13.65 o 
   8  10  11        4.00       25.72     18.36 o 
   9  10  11        0.05       10.73     18.65 o 
  -9  11  11        1.07       25.88     33.46 o 
  -8  11  11        5.20       13.00     26.76 o 
  -7  11  11        1.68      -14.44     18.49 o 
  -6  11  11        1.43        1.40     14.34 o 
  -5  11  11        1.87        4.89     12.42 o 
  -4  11  11        2.83       -6.19     13.17 o 
  -3  11  11        2.80        5.32     20.68 o 
  -2  11  11        1.01       -6.72     12.95 o 
  -1  11  11        8.92       13.02     13.96 o 
   0  11  11       15.66       14.10     11.53 o 
   1  11  11        4.01       30.51     12.00 o 
   2  11  11        4.11        9.06     10.36 o 
   3  11  11        3.01        6.49     10.29 o 
   4  11  11        5.34        7.24     10.49 o 
   5  11  11       10.50        5.65     11.33 o 
   6  11  11        4.96       19.65     15.64 o 
   7  11  11        0.56       11.02     15.26 o 
   8  11  11        3.79       -5.78     18.42 o 
  -8  12  11        2.25      -23.75     23.75 o 
  -7  12  11        0.95      -10.48     20.03 o 
  -6  12  11        2.09      -18.26     18.26 o 
  -5  12  11        7.53        1.44     16.03 o 
  -4  12  11       25.05       17.64     23.86 o 
  -3  12  11        6.29       -3.10     15.26 o 
  -2  12  11       21.19       38.80     27.38 o 
  -1  12  11        0.93       13.08     14.77 o 
   0  12  11        1.74       17.12     14.90 o 
   1  12  11        2.03       30.33     15.48 o 
   2  12  11        1.69       -3.59     12.26 o 
   3  12  11        1.92        5.68     13.07 o 
   4  12  11        9.75       19.08     15.09 o 
   5  12  11        6.30       10.70     12.37 o 
   6  12  11        2.14        7.62     13.88 o 
   7  12  11        3.95       -6.12     15.73 o 
   8  12  11        1.44       46.11     42.32 o 
  -6  13  11        1.26       13.08     21.43 o 
  -5  13  11        5.57       22.38     18.80 o 
  -4  13  11       29.35       54.41     20.09 o 
  -3  13  11       30.07      100.78     22.89 o 
  -2  13  11        2.67       10.80     16.81 o 
  -1  13  11        0.18       10.18     16.73 o 
   0  13  11        8.10       38.79     17.43 o 
   1  13  11        0.53       35.14     19.58 o 
   2  13  11        2.83        9.08     14.02 o 
   3  13  11       11.61       68.75     21.85 o 
   4  13  11       32.23       70.99     16.56 o 
   5  13  11        8.79        7.86     15.35 o 
   6  13  11        7.57       -1.58     17.05 o 
  -5  14  11       24.87       18.51     23.14 o 
  -4  14  11       26.35       18.09     19.64 o 
  -3  14  11       34.12       39.74     19.46 o 
  -2  14  11       15.23       13.95     18.29 o 
  -1  14  11       23.87       21.19     18.96 o 
   0  14  11       14.02       -8.71     19.79 o 
   1  14  11        9.16       39.35     23.26 o 
   2  14  11        6.03       21.58     15.69 o 
   3  14  11       34.88       43.03     16.72 o 
   4  14  11       24.39       35.05     16.55 o 
   5  14  11       27.51        9.67     18.75 o 
  -2  15  11        8.08      -10.82     23.50 o 
  -1  15  11        7.19      -15.71     19.25 o 
   0  15  11        1.20       63.95     21.95 o 
   1  15  11        0.94       -5.09     15.83 o 
   2  15  11        5.46        7.82     17.90 o 
   3  15  11       11.74        7.45     28.39 o 
 -12   0  12      126.93      110.97     39.30 o 
 -10   0  12       17.26       38.34     27.61 o 
  -8   0  12      509.85      529.88     44.57 o 
  -6   0  12      714.51      720.70     27.53 o 
  -4   0  12     2455.52     2587.79     50.38 o 
  -2   0  12     1247.15     1116.23     19.18 o 
   0   0  12     1573.28     1721.77     27.97 o 
   2   0  12     1238.03     1102.10     15.45 o 
   4   0  12     2503.19     2522.55     35.01 o 
   6   0  12      733.09      775.77     19.01 o 
   8   0  12      544.87      477.95     25.37 o 
  10   0  12       17.59       33.91     25.94 o 
  12   0  12      131.01      166.20     40.20 o 
 -12   1  12      144.34      144.69     29.28 o 
 -11   1  12       62.02       70.09     23.70 o 
 -10   1  12       41.37       37.84     19.93 o 
  -9   1  12        5.93       -7.55     16.16 o 
  -8   1  12      740.60      712.02     32.42 o 
  -7   1  12      576.48      525.80     26.46 o 
  -6   1  12     1418.84     1355.92     45.56 o 
  -5   1  12       42.70       27.93      9.77 o 
  -4   1  12     1845.75     1846.44     40.37 o 
  -3   1  12      393.80      398.49      8.48 o 
  -2   1  12     4122.52     4299.78     39.54 o 
  -1   1  12     2213.38     2351.43     17.20 o 
   0   1  12        0.03       -2.34      2.34 o 
   1   1  12     2162.94     2288.13     22.09 o 
   2   1  12     4129.75     4244.66     34.87 o 
   3   1  12      409.72      387.60      6.89 o 
   4   1  12     1853.41     1826.76     19.41 o 
   5   1  12       42.81       23.04      5.37 o 
   6   1  12     1421.36     1376.53     19.68 o 
   7   1  12      590.86      568.52     15.52 o 
   8   1  12      754.16      708.02     22.16 o 
   9   1  12        6.77        2.48     16.60 o 
  10   1  12       42.57       21.47     17.93 o 
  11   1  12       55.09       24.22     19.91 o 
  12   1  12      136.21      104.83     25.93 o 
 -12   2  12      549.44      574.78     43.62 o 
 -11   2  12       64.54       14.64     21.52 o 
 -10   2  12       97.94      104.17     23.30 o 
  -9   2  12      163.87      159.73     23.37 o 
  -8   2  12      880.27      791.10     61.62 o 
  -7   2  12       56.32       49.22     18.66 o 
  -6   2  12      673.18      684.16     22.44 o 
  -5   2  12      193.94      215.22     14.52 o 
  -4   2  12      197.31      236.34      9.16 o 
  -3   2  12      209.55      230.11      7.32 o 
  -2   2  12     2769.18     2868.62     33.48 o 
  -1   2  12     1554.62     1680.50     14.68 o 
   0   2  12     2510.82     2572.06     23.37 o 
   1   2  12     1575.45     1664.01     14.82 o 
   2   2  12     2772.52     2851.43     25.59 o 
   3   2  12      205.54      222.69      6.67 o 
   4   2  12      195.48      230.49      7.57 o 
   5   2  12      203.98      218.26     10.16 o 
   6   2  12      664.00      665.43     14.86 o 
   7   2  12       55.17       55.51      9.97 o 
   8   2  12      918.77      865.40     29.48 o 
   9   2  12      147.64      141.06     21.79 o 
  10   2  12      108.17       62.33     19.70 o 
  11   2  12       68.42       51.22     21.47 o 
  12   2  12      576.63      585.21     76.16 o 
 -12   3  12       14.66        0.31     22.23 o 
 -11   3  12      120.57      124.46     26.57 o 
 -10   3  12       11.84      -12.38     17.37 o 
  -9   3  12      189.71      187.80     24.81 o 
  -8   3  12      261.78      264.34     25.51 o 
  -7   3  12     2206.01     1952.70     51.95 o 
  -6   3  12     2036.61     1904.08     65.91 o 
  -5   3  12     2566.18     2656.20     57.78 o 
  -4   3  12      164.77      231.74     12.44 o 
  -3   3  12      644.49      652.89     12.15 o 
  -2   3  12      878.96      944.43     14.84 o 
  -1   3  12     1375.98     1426.71     12.78 o 
   0   3  12        0.09       -2.60      2.60 o 
   1   3  12     1374.43     1438.98     12.28 o 
   2   3  12      869.30      964.85     12.25 o 
   3   3  12      654.81      627.27     11.01 o 
   4   3  12      176.54      213.03      8.37 o 
   5   3  12     2610.16     2592.55     27.01 o 
   6   3  12     2038.50     1898.64     27.04 o 
   7   3  12     2288.65     2062.45     30.00 o 
   8   3  12      278.72      305.26     21.12 o 
   9   3  12      193.20      198.84     20.76 o 
  10   3  12       10.68       15.48     17.27 o 
  11   3  12      123.20      146.87     21.67 o 
  12   3  12       16.40       -0.12     17.27 o 
 -12   4  12       38.86       23.00     23.91 o 
 -11   4  12       19.03       10.81     21.14 o 
 -10   4  12       83.58       82.10     22.53 o 
  -9   4  12       85.68       67.63     20.02 o 
  -8   4  12      243.35      235.58     26.39 o 
  -7   4  12      556.38      531.67     22.29 o 
  -6   4  12      893.70      873.98     18.99 o 
  -5   4  12      262.88      318.78     20.53 o 
  -4   4  12     1295.75     1249.15     17.65 o 
  -3   4  12      610.82      646.36     11.91 o 
  -2   4  12      544.28      555.64      9.72 o 
  -1   4  12     1947.54     2103.59     18.77 o 
   0   4  12     8919.53     9297.70     63.56 o 
   1   4  12     1960.18     2056.61     17.42 o 
   2   4  12      534.68      542.11      8.72 o 
   3   4  12      616.42      633.06      9.53 o 
   4   4  12     1307.71     1221.90     17.62 o 
   5   4  12      264.53      295.63     10.45 o 
   6   4  12      880.14      861.22     18.01 o 
   7   4  12      580.66      527.22     19.11 o 
   8   4  12      241.95      219.22     19.94 o 
   9   4  12       83.13       74.63     16.50 o 
  10   4  12       78.21       74.98     17.83 o 
  11   4  12       22.21       13.08     21.18 o 
  12   4  12       43.48       36.72     19.90 o 
 -12   5  12       56.69       30.09     25.03 o 
 -11   5  12        6.89        2.51     20.23 o 
 -10   5  12       54.56       30.78     20.78 o 
  -9   5  12        2.66      -16.00     16.00 o 
  -8   5  12       53.49       41.47     26.49 o 
  -7   5  12      763.94      671.83     24.96 o 
  -6   5  12      311.71      344.15     24.03 o 
  -5   5  12       16.97       27.16      7.01 o 
  -4   5  12      702.83      673.76     14.59 o 
  -3   5  12      294.37      318.71     12.09 o 
  -2   5  12      460.34      426.87      9.44 o 
  -1   5  12     1744.47     1692.27     17.08 o 
   0   5  12        0.00       -0.31      4.05 o 
   1   5  12     1735.33     1626.83     15.45 o 
   2   5  12      466.38      429.33      8.69 o 
   3   5  12      299.41      315.36     10.89 o 
   4   5  12      731.94      690.73     14.10 o 
   5   5  12       18.53       32.06      6.34 o 
   6   5  12      314.69      350.35     15.52 o 
   7   5  12      749.90      687.97     19.34 o 
   8   5  12       55.26       67.14     13.83 o 
   9   5  12        4.26       19.34     15.04 o 
  10   5  12       46.84       35.63     17.19 o 
  11   5  12        5.08       10.98     17.13 o 
  12   5  12       52.70       59.92     41.74 o 
 -11   6  12       31.24       28.06     20.90 o 
 -10   6  12       58.06       57.26     22.51 o 
  -9   6  12       30.54       29.54     17.19 o 
  -8   6  12      133.57      129.14     16.01 o 
  -7   6  12      203.87      214.46     16.94 o 
  -6   6  12      164.67      184.58     13.49 o 
  -5   6  12      227.91      223.94     18.30 o 
  -4   6  12      294.60      302.26     11.43 o 
  -3   6  12       89.43       93.24      7.95 o 
  -2   6  12     1809.26     1704.09     21.98 o 
  -1   6  12     1651.40     1619.02     19.76 o 
   0   6  12      949.33      943.98     14.32 o 
   1   6  12     1650.43     1598.83     17.00 o 
   2   6  12     1803.99     1746.41     18.62 o 
   3   6  12       90.35      102.77      7.07 o 
   4   6  12      291.60      313.74     10.06 o 
   5   6  12      216.84      247.54     13.56 o 
   6   6  12      158.79      176.09     15.08 o 
   7   6  12      211.65      224.21     17.26 o 
   8   6  12      144.11      161.31     19.10 o 
   9   6  12       29.28       22.86     16.22 o 
  10   6  12       50.68       52.40     25.36 o 
  11   6  12       30.03       37.26     19.57 o 
 -11   7  12       74.89       54.40     21.91 o 
 -10   7  12       72.41       35.06     19.55 o 
  -9   7  12        7.99      -16.48     16.56 o 
  -8   7  12      184.85      209.76     18.79 o 
  -7   7  12       41.61       35.03     12.93 o 
  -6   7  12      155.82      145.27     15.11 o 
  -5   7  12       98.78      123.74     12.22 o 
  -4   7  12      390.08      382.60     19.47 o 
  -3   7  12      501.76      497.59     15.10 o 
  -2   7  12      803.76      763.34     14.94 o 
  -1   7  12      533.00      498.66     12.37 o 
   0   7  12        0.06       -5.29      5.29 o 
   1   7  12      539.67      493.98     10.53 o 
   2   7  12      802.50      738.35     12.89 o 
   3   7  12      525.32      489.04     14.09 o 
   4   7  12      395.82      370.74     14.41 o 
   5   7  12       77.46       78.86     10.84 o 
   6   7  12      155.78      143.96     17.79 o 
   7   7  12       43.99       36.53     12.99 o 
   8   7  12      212.21      243.86     38.33 o 
   9   7  12        7.62        2.95     16.12 o 
  10   7  12       70.64      101.23     30.62 o 
  11   7  12       66.93       42.29     20.96 o 
 -10   8  12       13.30       31.35     20.78 o 
  -9   8  12       62.15       53.19     16.68 o 
  -8   8  12       65.09       48.68     15.29 o 
  -7   8  12      294.06      293.80     20.57 o 
  -6   8  12      181.19      224.26     18.08 o 
  -5   8  12      284.27      276.02     15.06 o 
  -4   8  12       83.02       58.15     11.06 o 
  -3   8  12      800.98      693.83     19.20 o 
  -2   8  12     1906.75     1801.40     25.09 o 
  -1   8  12     1626.67     1531.46     24.72 o 
   0   8  12     3586.57     3398.44     37.88 o 
   1   8  12     1653.01     1498.07     22.46 o 
   2   8  12     1859.33     1742.14     24.29 o 
   3   8  12      800.53      691.65     14.44 o 
   4   8  12       80.02       51.81      8.77 o 
   5   8  12      287.98      262.33     14.36 o 
   6   8  12      183.14      261.00     16.55 o 
   7   8  12      312.08      349.98     22.11 o 
   8   8  12       74.59       73.49     18.83 o 
   9   8  12       72.03       39.48     18.96 o 
  10   8  12       12.64       34.73     19.53 o 
 -10   9  12       49.06       19.84     29.06 o 
  -9   9  12        3.94        5.38     15.85 o 
  -8   9  12       26.01       55.00     16.25 o 
  -7   9  12      100.22       82.99     22.74 o 
  -6   9  12      143.16      180.44     17.92 o 
  -5   9  12      120.87       99.16     13.81 o 
  -4   9  12      307.78      275.02     17.08 o 
  -3   9  12       17.65       17.28      9.95 o 
  -2   9  12      835.00      769.85     21.27 o 
  -1   9  12      617.79      548.22     16.34 o 
   0   9  12        0.02       -0.72      7.64 o 
   1   9  12      594.59      543.95     14.89 o 
   2   9  12      815.60      793.53     18.66 o 
   3   9  12       15.62       25.79      8.46 o 
   4   9  12      325.34      286.44     14.80 o 
   5   9  12      109.59      101.46     12.06 o 
   6   9  12      151.60      191.28     15.90 o 
   7   9  12       77.60       68.94     18.17 o 
   8   9  12       25.56       14.38     17.69 o 
   9   9  12        4.41       13.75     18.13 o 
  10   9  12       45.27       65.33     28.96 o 
  -9  10  12       13.38       30.63     21.64 o 
  -8  10  12      101.63       56.60     21.97 o 
  -7  10  12      191.94      179.44     20.17 o 
  -6  10  12      318.39      364.16     23.31 o 
  -5  10  12       26.07       26.61     12.83 o 
  -4  10  12       33.98       22.45     13.25 o 
  -3  10  12      262.71      260.59     19.73 o 
  -2  10  12      121.24      117.97     16.20 o 
  -1  10  12      550.43      539.26     17.75 o 
   0  10  12     1593.63     1514.84     36.03 o 
   1  10  12      558.49      519.98     19.12 o 
   2  10  12      125.02      109.53     11.91 o 
   3  10  12      268.47      286.87     15.55 o 
   4  10  12       30.31       27.82      9.89 o 
   5  10  12       28.53       21.16     10.75 o 
   6  10  12      343.92      395.62     23.48 o 
   7  10  12      196.44      197.07     20.15 o 
   8  10  12      112.97       95.15     20.96 o 
   9  10  12       11.95       25.11     19.34 o 
  -8  11  12       50.32       82.08     24.50 o 
  -7  11  12        9.16      -10.95     19.33 o 
  -6  11  12       98.86       90.49     21.72 o 
  -5  11  12      185.42      252.70     22.48 o 
  -4  11  12      278.21      293.42     38.17 o 
  -3  11  12       41.03       32.86     17.71 o 
  -2  11  12       43.81       57.37     24.20 o 
  -1  11  12      428.74      466.33     21.74 o 
   0  11  12        0.19       13.01     11.83 o 
   1  11  12      422.01      442.00     22.65 o 
   2  11  12       40.85       46.56     11.40 o 
   3  11  12       40.91       36.60     11.49 o 
   4  11  12      264.33      297.25     26.76 o 
   5  11  12      189.05      225.30     16.81 o 
   6  11  12      107.44      116.33     18.11 o 
   7  11  12        6.93       16.18     15.66 o 
   8  11  12       50.35       37.49     21.36 o 
  -7  12  12        6.73       13.55     21.90 o 
  -6  12  12       72.66       79.66     22.22 o 
  -5  12  12      161.74      172.14     22.29 o 
  -4  12  12      349.86      336.58     42.67 o 
  -3  12  12       51.12       41.08     17.18 o 
  -2  12  12      107.06      107.58     18.51 o 
  -1  12  12       50.54       76.67     17.34 o 
   0  12  12       33.54       21.07     15.18 o 
   1  12  12       49.50       71.21     14.36 o 
   2  12  12       89.23      102.10     15.33 o 
   3  12  12       51.32       45.20     14.27 o 
   4  12  12      326.84      350.24     21.41 o 
   5  12  12      174.43      167.32     16.81 o 
   6  12  12       62.24       74.17     16.64 o 
   7  12  12        4.66       -8.82     15.15 o 
  -6  13  12      101.83      102.84     25.20 o 
  -5  13  12       84.16      111.37     21.46 o 
  -4  13  12      287.15      340.59     27.69 o 
  -3  13  12        4.52       -3.19     16.98 o 
  -2  13  12       55.25       37.57     18.07 o 
  -1  13  12       42.88       16.98     17.49 o 
   0  13  12        0.22       19.60     16.84 o 
   1  13  12       30.46       35.86     15.07 o 
   2  13  12       45.30       63.47     15.78 o 
   3  13  12        4.98       12.23     14.40 o 
   4  13  12      296.70      336.49     22.86 o 
   5  13  12       80.46       85.28     17.90 o 
   6  13  12      105.50       83.36     20.30 o 
  -5  14  12       75.64       77.17     25.99 o 
  -4  14  12      121.79      126.58     23.55 o 
  -3  14  12      322.42      323.26     28.09 o 
  -2  14  12       52.71       56.91     20.29 o 
  -1  14  12      207.86      245.18     25.50 o 
   0  14  12       36.28       -4.13     17.72 o 
   1  14  12      211.15      233.27     20.89 o 
   2  14  12       59.58       45.10     16.20 o 
   3  14  12      314.44      279.73     26.49 o 
   4  14  12      124.28      109.96     18.72 o 
   5  14  12       82.58      123.07     22.07 o 
  -2  15  12       78.84      107.75     33.48 o 
  -1  15  12       29.06       43.97     24.60 o 
   0  15  12        0.30       13.93     16.52 o 
   1  15  12       28.75       43.28     21.37 o 
   2  15  12       70.71       61.79     20.15 o 
 -11   0  13        6.32      -22.22     26.46 o 
  -9   0  13        5.11       16.89     23.31 o 
  -7   0  13        9.44        7.83     19.01 o 
  -5   0  13        2.83       -8.23      9.36 o 
  -3   0  13        3.54       -3.26      9.41 o 
  -1   0  13        1.16        0.22      2.60 o 
   1   0  13        7.86        6.24      4.48 o 
   3   0  13        1.28        0.68      4.19 o 
   5   0  13        0.07       -1.11      7.15 o 
   7   0  13        3.92       -1.58      9.04 o 
   9   0  13        0.98      -13.74     20.42 o 
  11   0  13        3.17       15.22     26.39 o 
 -12   1  13        6.60        9.80     22.26 o 
 -11   1  13        0.63      -18.63     19.20 o 
 -10   1  13        2.89       -0.70     17.37 o 
  -9   1  13        1.52      -13.01     14.92 o 
  -8   1  13        2.39       11.29     15.15 o 
  -7   1  13        5.64       21.25     13.69 o 
  -6   1  13        5.76        5.58      9.54 o 
  -5   1  13        0.09       -6.76      6.76 o 
  -4   1  13        0.76        6.49      6.37 o 
  -3   1  13        0.85       -0.89      4.17 o 
  -2   1  13        5.25       16.07      6.49 o 
  -1   1  13        4.79       11.18      4.21 o 
   0   1  13        0.63       42.51     13.74 o 
   1   1  13        0.87        2.40      4.24 o 
   2   1  13        2.75       -0.20      5.51 o 
   3   1  13        0.12       -1.99      3.44 o 
   4   1  13        4.89        6.31      4.15 o 
   5   1  13        1.10       -4.74      4.74 o 
   6   1  13        1.45        1.37      5.74 o 
   7   1  13        2.33       10.97      6.62 o 
   8   1  13        2.06       -2.46      8.79 o 
   9   1  13        1.00      -13.17     13.17 o 
  10   1  13        0.39       -1.39     16.13 o 
  11   1  13        0.45      -17.17     17.17 o 
  12   1  13        0.49       18.09     21.87 o 
 -12   2  13        5.40       28.26     22.70 o 
 -11   2  13        0.14       14.25     21.03 o 
 -10   2  13        0.88        7.88     22.73 o 
  -9   2  13        0.01      -15.30     15.30 o 
  -8   2  13        2.19        4.80     14.74 o 
  -7   2  13        3.97       24.84     13.99 o 
  -6   2  13        0.19        9.26     10.01 o 
  -5   2  13        0.24       -6.01      6.01 o 
  -4   2  13        1.55       -2.14      5.06 o 
  -3   2  13        2.65        0.11      4.42 o 
  -2   2  13        2.34        7.46      6.18 o 
  -1   2  13        4.26        5.53      2.62 o 
   0   2  13        1.01       -1.15      2.72 o 
   1   2  13        6.21        3.86      3.30 o 
   2   2  13        0.66        1.02      3.30 o 
   3   2  13        0.89        0.58      3.64 o 
   4   2  13        1.63       -4.02      4.02 o 
   5   2  13        0.07       -0.38      4.77 o 
   6   2  13        3.55        9.05      6.11 o 
   7   2  13        3.81        6.67      7.41 o 
   8   2  13       11.11       17.90      9.84 o 
   9   2  13        1.13      -10.05     14.41 o 
  10   2  13        0.74       -1.97     22.48 o 
  11   2  13        0.67      -10.35     16.94 o 
  12   2  13        2.23       -1.53     17.38 o 
 -12   3  13        1.58      -15.39     21.12 o 
 -11   3  13        3.46       -2.95     20.41 o 
 -10   3  13        1.34      -12.34     18.41 o 
  -9   3  13        2.31       12.23     16.92 o 
  -8   3  13        4.01       20.53     16.15 o 
  -7   3  13        5.66       12.64     14.24 o 
  -6   3  13       12.37       23.91     10.13 o 
  -5   3  13        3.47        1.74      9.10 o 
  -4   3  13        1.68       -5.81      5.81 o 
  -3   3  13        0.12        0.42      4.63 o 
  -2   3  13        3.84        1.93      4.49 o 
  -1   3  13        5.94        6.19      2.52 o 
   0   3  13        3.13       -1.48      2.64 o 
   1   3  13        1.18        2.86      2.63 o 
   2   3  13        0.35       -3.47      3.47 o 
   3   3  13        2.49       -2.04      4.67 o 
   4   3  13        0.19       -0.26      4.76 o 
   5   3  13        0.89        0.35      4.90 o 
   6   3  13        0.58       11.68      7.70 o 
   7   3  13        8.01        5.79      7.48 o 
   8   3  13       10.04       13.83     10.35 o 
   9   3  13        1.20        4.91     13.29 o 
  10   3  13        0.08      -11.14     15.08 o 
  11   3  13        0.60        7.24     16.00 o 
  12   3  13        4.21        2.63     17.57 o 
 -12   4  13        1.16       -3.10     22.52 o 
 -11   4  13        0.04        5.75     20.63 o 
 -10   4  13        1.25        2.30     18.44 o 
  -9   4  13        2.08        1.20     16.92 o 
  -8   4  13       11.42        1.41     15.03 o 
  -7   4  13       26.58       31.91     12.09 o 
  -6   4  13       11.15       22.79      9.31 o 
  -5   4  13        2.76       -4.31      6.27 o 
  -4   4  13        2.09        2.56      5.32 o 
  -3   4  13        7.07       16.56      5.82 o 
  -2   4  13        1.22        1.71      4.04 o 
  -1   4  13        3.74        2.49      3.53 o 
   0   4  13        5.71        5.03      3.37 o 
   1   4  13        4.39        1.96      3.21 o 
   2   4  13        0.14       -1.36      3.55 o 
   3   4  13        1.30        1.61      3.98 o 
   4   4  13        0.53       -4.86      4.95 o 
   5   4  13        1.20       -5.23      5.23 o 
   6   4  13       10.19       22.24      8.02 o 
   7   4  13        4.05       22.26     10.30 o 
   8   4  13        2.04       -3.91     12.00 o 
   9   4  13        3.61       -8.15     13.65 o 
  10   4  13        0.51       25.58     15.95 o 
  11   4  13        2.35      -15.56     15.56 o 
  12   4  13        0.64       -8.78     23.91 o 
 -12   5  13        4.84        2.08     23.79 o 
 -11   5  13        1.95       -4.43     20.93 o 
 -10   5  13        1.64       24.28     20.82 o 
  -9   5  13        0.75      -15.87     15.87 o 
  -8   5  13        0.61        4.38     16.89 o 
  -7   5  13        2.89       -0.75     12.02 o 
  -6   5  13        9.19        8.73      9.43 o 
  -5   5  13        1.97       -5.25      6.79 o 
  -4   5  13        7.85        9.10      6.43 o 
  -3   5  13        4.83       -1.28      5.04 o 
  -2   5  13        6.05        5.20      4.65 o 
  -1   5  13        2.55        2.90      4.32 o 
   0   5  13       20.83       13.27      5.00 o 
   1   5  13        8.32        0.30      3.86 o 
   2   5  13        0.67       -3.93      3.93 o 
   3   5  13        0.52       -3.86      4.33 o 
   4   5  13        6.08       -0.83      4.65 o 
   5   5  13        4.67       -0.54      5.73 o 
   6   5  13        6.55       10.31      8.41 o 
   7   5  13        7.56        9.40      9.42 o 
   8   5  13        0.25       -2.88     11.47 o 
   9   5  13        3.28       19.37     15.19 o 
  10   5  13        1.79      -14.69     14.69 o 
  11   5  13        1.34      -15.46     15.46 o 
 -11   6  13        4.01      -18.57     18.57 o 
 -10   6  13        1.14      -20.58     20.58 o 
  -9   6  13        0.83       -2.30     15.93 o 
  -8   6  13        4.71       33.29     15.24 o 
  -7   6  13        4.47      -10.47     10.47 o 
  -6   6  13        5.33        3.57      9.09 o 
  -5   6  13        4.97        6.47      8.04 o 
  -4   6  13        6.04        4.05      6.25 o 
  -3   6  13        4.32        5.82      6.08 o 
  -2   6  13        7.35       10.73      5.36 o 
  -1   6  13        9.23        3.44      5.03 o 
   0   6  13        1.35       -3.93      4.50 o 
   1   6  13        7.72        3.88      4.41 o 
   2   6  13       10.87        6.44      4.58 o 
   3   6  13        2.67        6.25      5.12 o 
   4   6  13        3.28        3.67      5.10 o 
   5   6  13        0.65        1.63     14.18 o 
   6   6  13        5.91       -7.14     14.12 o 
   7   6  13        3.00       -6.86      9.27 o 
   8   6  13        6.27       15.68     12.85 o 
   9   6  13        2.67       16.43     15.59 o 
  10   6  13        3.20        1.55     16.18 o 
  11   6  13        0.68       -8.27     17.52 o 
 -11   7  13        3.12      -14.35     27.18 o 
 -10   7  13        9.06       -1.25     18.02 o 
  -9   7  13        1.94      -11.72     16.63 o 
  -8   7  13        5.74       35.06     15.38 o 
  -7   7  13        8.05       22.11     12.21 o 
  -6   7  13        9.60        8.52     10.03 o 
  -5   7  13       13.41       -5.50      8.86 o 
  -4   7  13        6.85       -2.18      8.10 o 
  -3   7  13        9.18       -0.96      7.28 o 
  -2   7  13        6.44        3.96      6.00 o 
  -1   7  13       15.29       21.31      6.48 o 
   0   7  13       18.95       26.04      7.47 o 
   1   7  13       27.43       33.63     10.70 o 
   2   7  13        5.47       -1.63      5.04 o 
   3   7  13        2.41       -0.45      5.58 o 
   4   7  13        3.07        9.78      7.69 o 
   5   7  13        7.25       -3.81      8.66 o 
   6   7  13       14.05       -3.90     10.73 o 
   7   7  13       10.82        3.71     11.93 o 
   8   7  13       27.40       25.79     13.92 o 
   9   7  13        3.10        9.93     16.12 o 
  10   7  13        0.14       -9.94     16.27 o 
  11   7  13        0.00      -19.01     23.08 o 
 -10   8  13        3.25       26.21     28.80 o 
  -9   8  13        2.53        8.17     15.38 o 
  -8   8  13       11.30        2.26     13.63 o 
  -7   8  13        3.97        4.26     12.85 o 
  -6   8  13        3.95       13.15     12.17 o 
  -5   8  13        1.72       -1.32      8.88 o 
  -4   8  13        1.02        5.51      9.51 o 
  -3   8  13        2.62        8.38      9.35 o 
  -2   8  13       26.23       41.43     13.51 o 
  -1   8  13        6.47       14.87     11.04 o 
   0   8  13        0.81       21.44      8.98 o 
   1   8  13       12.86        9.98      6.64 o 
   2   8  13       19.37       19.09      6.82 o 
   3   8  13        3.33       -6.36      6.36 o 
   4   8  13        0.57        1.05      8.05 o 
   5   8  13        6.55        6.91      8.81 o 
   6   8  13        2.01       -2.54     11.73 o 
   7   8  13        5.21        2.89     12.12 o 
   8   8  13        6.30      -10.55     16.10 o 
   9   8  13        4.85       -0.33     16.97 o 
  10   8  13        2.57        8.03     18.82 o 
 -10   9  13        5.36       13.06     29.06 o 
  -9   9  13        0.66      -18.19     18.19 o 
  -8   9  13       14.33       -6.35     17.75 o 
  -7   9  13        4.06       -0.18     13.43 o 
  -6   9  13       10.59        3.62     19.09 o 
  -5   9  13        1.18       -1.72     16.24 o 
  -4   9  13       13.35       12.24     10.49 o 
  -3   9  13        3.45       -8.64      9.25 o 
  -2   9  13       36.24       40.21      9.84 o 
  -1   9  13       30.81       28.53      8.98 o 
   0   9  13       65.02       54.88     12.21 o 
   1   9  13       23.13       33.73      7.70 o 
   2   9  13       34.48       48.95      8.67 o 
   3   9  13        3.82        2.74      7.72 o 
   4   9  13        2.33       -3.42      8.03 o 
   5   9  13        3.46        3.83      9.66 o 
   6   9  13        5.25        8.13     11.06 o 
   7   9  13       14.38       -6.20     14.36 o 
   8   9  13        5.68       -0.30     16.31 o 
   9   9  13        4.47      -16.71     16.71 o 
  10   9  13        2.68       -3.92     25.69 o 
  -9  10  13        2.73        1.87     20.67 o 
  -8  10  13        5.96       12.34     19.75 o 
  -7  10  13        8.89       12.95     18.40 o 
  -6  10  13        7.86       28.77     17.79 o 
  -5  10  13        0.20       -2.57     14.14 o 
  -4  10  13        6.93        9.91     12.33 o 
  -3  10  13        7.87       15.78     12.89 o 
  -2  10  13       16.93       27.39     13.27 o 
  -1  10  13        7.21       36.30     10.14 o 
   0  10  13       14.21       32.39     13.03 o 
   1  10  13       20.12       24.72      9.93 o 
   2  10  13        4.38       -4.38      9.24 o 
   3  10  13        3.03        7.46      9.81 o 
   4  10  13        4.41       13.48      9.25 o 
   5  10  13        6.04        1.53     11.41 o 
   6  10  13       23.52        2.65     12.90 o 
   7  10  13       13.46        4.51     17.22 o 
   8  10  13        2.30      -12.85     18.66 o 
   9  10  13        1.29      -10.43     17.79 o 
  -8  11  13        3.19       19.84     21.04 o 
  -7  11  13        0.42      -18.66     18.66 o 
  -6  11  13       20.76       14.72     30.50 o 
  -5  11  13       34.24       30.07     16.11 o 
  -4  11  13        7.74        8.47     17.54 o 
  -3  11  13        0.52      -10.99     16.54 o 
  -2  11  13        5.04       29.40     21.86 o 
  -1  11  13        1.94       45.52     16.44 o 
   0  11  13       24.63       21.64     12.25 o 
   1  11  13       26.85       34.15     11.01 o 
   2  11  13       11.39       20.51     10.96 o 
   3  11  13        2.02       12.10     10.75 o 
   4  11  13        0.21       12.23     12.69 o 
   5  11  13        3.97       33.41     12.25 o 
   6  11  13        2.46       -9.20     13.85 o 
   7  11  13        2.48       -4.83     15.22 o 
   8  11  13        0.48      -11.65     18.01 o 
  -7  12  13        8.01       31.61     22.00 o 
  -6  12  13       16.24       21.79     19.92 o 
  -5  12  13       21.62       55.33     18.15 o 
  -4  12  13       15.22       32.82     21.26 o 
  -3  12  13        3.07        5.05     17.20 o 
  -2  12  13       11.78       43.60     15.90 o 
  -1  12  13        5.62       19.30     15.34 o 
   0  12  13        3.83        1.86     14.58 o 
   1  12  13        1.81       17.43     12.88 o 
   2  12  13       15.50       26.53     12.95 o 
   3  12  13        1.29      -12.47     12.47 o 
   4  12  13       10.30       36.00     14.29 o 
   5  12  13       23.86       22.72     20.29 o 
   6  12  13        4.87       23.38     14.71 o 
   7  12  13        6.48        8.04     15.00 o 
  -6  13  13       10.90        8.03     21.74 o 
  -5  13  13       19.48       23.72     18.85 o 
  -4  13  13       38.03       59.65     19.96 o 
  -3  13  13       13.82       -6.51     16.43 o 
  -2  13  13        9.39       15.48     16.97 o 
  -1  13  13       12.39       -0.49     16.87 o 
   0  13  13        3.29       19.86     16.95 o 
   1  13  13        1.20        6.94     13.97 o 
   2  13  13        1.47       -6.71     13.61 o 
   3  13  13       19.66       17.72     14.67 o 
   4  13  13        8.78       18.94     15.01 o 
   5  13  13       10.68      -14.63     14.63 o 
   6  13  13       19.04       30.93     18.49 o 
  -5  14  13        2.95        1.28     36.99 o 
  -4  14  13       26.44       20.73     19.98 o 
  -3  14  13        6.93       33.38     20.09 o 
  -2  14  13       18.28        4.49     18.00 o 
  -1  14  13        4.19        2.11     17.85 o 
   0  14  13        2.20        7.77     17.94 o 
   1  14  13        3.60       13.76     18.89 o 
   2  14  13        0.97       21.27     15.55 o 
   3  14  13       12.03       35.59     16.38 o 
   4  14  13       29.40       31.19     16.65 o 
   5  14  13       28.26       41.39     26.51 o 
  -1  15  13        0.12       38.76     25.01 o 
   0  15  13        4.33       -9.85     22.49 o 
   1  15  13        7.78       17.67     18.00 o 
   2  15  13        1.74       25.02     23.74 o 
 -12   0  14      236.85      263.17     47.27 o 
 -10   0  14       12.92      -13.29     25.82 o 
  -8   0  14      138.53      102.75     27.74 o 
  -6   0  14     5858.72     5712.13    322.22 o 
  -4   0  14      450.01      416.28     17.89 o 
  -2   0  14     4308.16     4251.77     55.27 o 
   0   0  14        0.34       -1.86      5.46 o 
   2   0  14     4334.84     4047.73     68.46 o 
   4   0  14      459.03      460.08     17.04 o 
   6   0  14     6057.07     5751.96     71.39 o 
   8   0  14      152.74      151.38     17.68 o 
  10   0  14       23.07       32.24     23.76 o 
  12   0  14      234.44      231.90     43.73 o 
 -12   1  14       27.03       28.25     23.03 o 
 -11   1  14       29.04        7.37     20.54 o 
 -10   1  14       22.75       36.78     29.96 o 
  -9   1  14       10.30        9.97     50.44 o 
  -8   1  14      304.07      326.34     26.18 o 
  -7   1  14     1314.76     1193.91     58.25 o 
  -6   1  14      114.38      104.58     13.19 o 
  -5   1  14      275.81      306.22     15.69 o 
  -4   1  14     1683.37     1722.39     40.10 o 
  -3   1  14      118.28      136.84      6.44 o 
  -2   1  14      750.80      807.31     11.38 o 
  -1   1  14     1011.53     1127.51     10.24 o 
   0   1  14     9723.06    10071.79     85.84 o 
   1   1  14     1021.61     1110.45     16.30 o 
   2   1  14      754.32      797.04      9.83 o 
   3   1  14      122.78      133.16      5.59 o 
   4   1  14     1706.96     1648.17     17.31 o 
   5   1  14      286.64      283.32      8.76 o 
   6   1  14      113.53      109.78      8.17 o 
   7   1  14     1356.92     1222.10     21.28 o 
   8   1  14      294.46      339.12     19.73 o 
   9   1  14       12.31       -6.34     14.16 o 
  10   1  14       25.07       44.95     18.77 o 
  11   1  14       23.78      -11.14     21.45 o 
  12   1  14       25.74       54.39     23.75 o 
 -12   2  14      158.17      174.88     30.33 o 
 -11   2  14       18.53       -3.18     20.80 o 
 -10   2  14       72.23       87.33     22.70 o 
  -9   2  14       53.07       72.70     20.26 o 
  -8   2  14      469.14      504.08     31.54 o 
  -7   2  14     1626.22     1564.01     45.29 o 
  -6   2  14     1729.14     1736.92     67.65 o 
  -5   2  14      343.55      343.97     11.47 o 
  -4   2  14      509.10      524.63     13.20 o 
  -3   2  14      623.35      654.07     11.81 o 
  -2   2  14       88.23       96.68      5.59 o 
  -1   2  14      201.43      233.64      4.72 o 
   0   2  14        0.06        1.55      3.21 o 
   1   2  14      193.50      236.50      6.18 o 
   2   2  14       81.65       90.83      4.71 o 
   3   2  14      642.07      649.20     10.31 o 
   4   2  14      478.37      498.19      9.51 o 
   5   2  14      366.13      339.86      9.06 o 
   6   2  14     1811.42     1660.58     22.56 o 
   7   2  14     1717.27     1622.28     25.52 o 
   8   2  14      449.92      442.39     26.51 o 
   9   2  14       53.93       38.09     17.47 o 
  10   2  14       74.85       67.92     20.66 o 
  11   2  14       16.47       26.53     16.55 o 
  12   2  14      177.95      176.64     24.35 o 
 -12   3  14      116.55      117.55     28.09 o 
 -11   3  14       46.36       24.08     21.83 o 
 -10   3  14       67.87       58.81     21.96 o 
  -9   3  14       45.68       33.65     18.50 o 
  -8   3  14      807.40      799.62     35.32 o 
  -7   3  14       42.45       22.21     15.44 o 
  -6   3  14      602.10      647.44     21.30 o 
  -5   3  14      218.17      290.66     12.63 o 
  -4   3  14       20.87        8.38      5.43 o 
  -3   3  14      586.51      546.03     12.16 o 
  -2   3  14      491.52      526.27      9.51 o 
  -1   3  14     1223.07     1324.33     12.54 o 
   0   3  14      723.05      913.46     13.18 o 
   1   3  14     1215.99     1311.13     13.80 o 
   2   3  14      482.00      521.80      8.77 o 
   3   3  14      597.74      533.39     10.35 o 
   4   3  14       24.15       21.95      5.39 o 
   5   3  14      220.03      283.44     10.08 o 
   6   3  14      637.17      641.59     15.20 o 
   7   3  14       45.08       28.31      8.35 o 
   8   3  14      847.30      780.79     23.13 o 
   9   3  14       45.07       29.97     14.32 o 
  10   3  14       67.29       56.40     17.28 o 
  11   3  14       48.58       21.04     17.06 o 
  12   3  14      125.53      149.22     23.81 o 
 -12   4  14       86.23      102.24     28.58 o 
 -11   4  14       10.27       -5.25     21.20 o 
 -10   4  14      107.50      132.75     65.50 o 
  -9   4  14       29.00       12.09     17.27 o 
  -8   4  14      265.07      297.44     26.65 o 
  -7   4  14     2058.14     1826.69     61.41 o 
  -6   4  14     1881.03     1758.00     40.21 o 
  -5   4  14      292.34      292.02     11.72 o 
  -4   4  14      179.46      233.57      9.39 o 
  -3   4  14      719.20      686.79     12.66 o 
  -2   4  14      325.08      291.92      7.78 o 
  -1   4  14      135.19      158.11      5.69 o 
   0   4  14        0.03        1.66      3.29 o 
   1   4  14      133.42      169.35      5.08 o 
   2   4  14      320.50      298.14      6.40 o 
   3   4  14      737.53      670.24     12.31 o 
   4   4  14      187.19      220.89      9.13 o 
   5   4  14      267.67      261.84     10.33 o 
   6   4  14     1858.71     1648.88     25.59 o 
   7   4  14     2065.67     1865.55     35.25 o 
   8   4  14      272.30      255.05     20.83 o 
   9   4  14       33.48       23.35     14.71 o 
  10   4  14      123.14      134.52     20.24 o 
  11   4  14        9.36      -15.19     17.04 o 
  12   4  14       84.29       67.98     42.87 o 
 -11   5  14       14.95       31.20     23.23 o 
 -10   5  14        8.47        0.92     19.81 o 
  -9   5  14       32.46       52.36     20.26 o 
  -8   5  14      190.28      195.71     24.24 o 
  -7   5  14      256.22      300.21     20.31 o 
  -6   5  14       76.59       87.10     11.98 o 
  -5   5  14      281.81      271.39     12.22 o 
  -4   5  14      789.70      763.48     15.71 o 
  -3   5  14      295.21      322.26      9.93 o 
  -2   5  14      263.75      290.24      9.35 o 
  -1   5  14       79.87      121.11      6.41 o 
   0   5  14     9474.87     9023.54     63.30 o 
   1   5  14       78.86      111.34      5.97 o 
   2   5  14      251.41      269.43      7.36 o 
   3   5  14      275.79      283.97      8.43 o 
   4   5  14      806.46      744.20     13.23 o 
   5   5  14      289.11      275.44     13.49 o 
   6   5  14       76.69      100.97     15.45 o 
   7   5  14      259.72      266.13     15.60 o 
   8   5  14      200.98      201.64     17.57 o 
   9   5  14       35.61       55.69     14.69 o 
  10   5  14       14.00        8.22     16.06 o 
  11   5  14       15.88       19.21     17.52 o 
 -11   6  14        1.74       11.07     27.93 o 
 -10   6  14       52.41       48.52     20.04 o 
  -9   6  14       45.62       54.45     18.28 o 
  -8   6  14      323.76      378.37     21.84 o 
  -7   6  14       24.72       33.97     12.14 o 
  -6   6  14      322.65      289.37     15.72 o 
  -5   6  14      151.91      144.28     12.05 o 
  -4   6  14      552.38      478.15     12.55 o 
  -3   6  14       20.14       14.58      6.41 o 
  -2   6  14      684.80      605.64     11.96 o 
  -1   6  14      262.92      283.12     11.42 o 
   0   6  14        0.15       -3.39      4.27 o 
   1   6  14      270.16      277.49      8.20 o 
   2   6  14      680.08      617.42     10.66 o 
   3   6  14       18.88       20.44      5.87 o 
   4   6  14      548.24      484.83     10.76 o 
   5   6  14      147.56      153.54     16.44 o 
   6   6  14      316.05      338.88     22.24 o 
   7   6  14       17.13       11.53     10.16 o 
   8   6  14      330.77      358.31     24.29 o 
   9   6  14       44.06       38.16     17.08 o 
  10   6  14       56.73       36.53     18.21 o 
  11   6  14        1.32       -2.05     17.83 o 
 -11   7  14       13.60       -0.15     28.02 o 
 -10   7  14       17.90       23.25     26.38 o 
  -9   7  14        3.64      -12.02     16.70 o 
  -8   7  14       86.84       77.01     15.89 o 
  -7   7  14      310.93      325.59     20.45 o 
  -6   7  14      361.94      360.47     17.83 o 
  -5   7  14      203.53      190.13     13.88 o 
  -4   7  14      206.82      233.06     14.08 o 
  -3   7  14       22.67       27.53      8.03 o 
  -2   7  14      406.11      426.23     12.89 o 
  -1   7  14     2468.35     2277.10     31.14 o 
   0   7  14     1951.05     1745.87     21.76 o 
   1   7  14     2424.95     2290.83     24.02 o 
   2   7  14      412.86      419.15      9.88 o 
   3   7  14       25.85       30.24      6.24 o 
   4   7  14      201.62      232.21     12.44 o 
   5   7  14      193.19      215.52     13.91 o 
   6   7  14      357.10      345.85     19.46 o 
   7   7  14      320.42      358.41     21.10 o 
   8   7  14      103.72       98.65     16.88 o 
   9   7  14        7.01      -12.63     15.49 o 
  10   7  14       19.95       38.93     19.04 o 
  11   7  14       15.56       16.68     29.06 o 
 -10   8  14       10.12      -20.90     26.07 o 
  -9   8  14       31.86       35.79     18.85 o 
  -8   8  14      159.33      164.92     19.04 o 
  -7   8  14       49.69       62.29     14.64 o 
  -6   8  14      204.25      174.95     16.92 o 
  -5   8  14      138.01      106.02     11.86 o 
  -4   8  14      160.53      168.77     13.91 o 
  -3   8  14       11.88        6.18      8.89 o 
  -2   8  14      525.79      485.59     14.66 o 
  -1   8  14      134.51      129.57     10.62 o 
   0   8  14        0.13       -1.00      6.98 o 
   1   8  14      127.58      136.04      8.83 o 
   2   8  14      537.70      492.33     12.30 o 
   3   8  14       12.76       13.21      6.85 o 
   4   8  14      152.05      190.06     12.24 o 
   5   8  14      145.42      139.07     13.08 o 
   6   8  14      195.50      200.26     17.36 o 
   7   8  14       44.96       60.80     16.98 o 
   8   8  14      170.16      185.90     26.74 o 
   9   8  14       24.56       35.15     18.58 o 
  10   8  14        5.78      -15.49     18.14 o 
 -10   9  14       24.33       16.71     30.17 o 
  -9   9  14       13.56       23.90     20.58 o 
  -8   9  14       35.73       32.96     19.29 o 
  -7   9  14      233.83      231.77     24.43 o 
  -6   9  14       98.13      134.78     16.84 o 
  -5   9  14      205.52      233.25     16.69 o 
  -4   9  14       42.77       26.58     11.15 o 
  -3   9  14      244.45      213.98     18.49 o 
  -2   9  14      952.31      910.02     30.33 o 
  -1   9  14      698.58      698.80     18.12 o 
   0   9  14     2915.64     2717.62     38.58 o 
   1   9  14      703.22      700.03     16.03 o 
   2   9  14      944.86      863.22     17.77 o 
   3   9  14      254.80      213.58     12.25 o 
   4   9  14       50.08       46.14      9.67 o 
   5   9  14      212.94      246.70     14.84 o 
   6   9  14      106.16       95.70     13.77 o 
   7   9  14      242.15      246.46     24.29 o 
   8   9  14       32.35       21.01     17.57 o 
   9   9  14       15.26        0.09     18.10 o 
  10   9  14       32.43       31.98     27.40 o 
  -9  10  14       20.71        7.72     20.66 o 
  -8  10  14       68.20       41.50     29.61 o 
  -7  10  14      150.51      147.92     23.24 o 
  -6  10  14      108.75      144.55     27.94 o 
  -5  10  14      136.41      120.64     17.72 o 
  -4  10  14      256.05      254.48     30.08 o 
  -3  10  14       45.63       41.63     14.43 o 
  -2  10  14      179.88      229.40     18.75 o 
  -1  10  14      365.73      408.68     17.41 o 
   0  10  14        0.31        2.30     10.69 o 
   1  10  14      378.66      373.81     16.44 o 
   2  10  14      168.48      202.26     13.95 o 
   3  10  14       50.91       53.92     10.98 o 
   4  10  14      267.82      308.71     16.02 o 
   5  10  14      140.48      140.37     12.98 o 
   6  10  14      125.94      136.57     17.44 o 
   7  10  14      152.23      132.96     22.31 o 
   8  10  14       63.27       51.75     19.98 o 
   9  10  14       20.55       37.82     26.46 o 
  -8  11  14       23.26       24.49     22.42 o 
  -7  11  14       28.20       25.31     20.20 o 
  -6  11  14      267.38      229.86     25.75 o 
  -5  11  14      259.81      299.06     26.36 o 
  -4  11  14       76.31       76.18     28.45 o 
  -3  11  14        3.25      -15.91     15.91 o 
  -2  11  14      616.32      630.45     28.92 o 
  -1  11  14       66.97       85.08     14.44 o 
   0  11  14      342.81      410.67     20.94 o 
   1  11  14       67.00       66.90     11.99 o 
   2  11  14      604.09      607.63     19.48 o 
   3  11  14        1.81        9.82     10.85 o 
   4  11  14       77.24       80.35     13.36 o 
   5  11  14      261.78      308.71     19.32 o 
   6  11  14      244.42      241.81     19.65 o 
   7  11  14       35.56       20.33     18.91 o 
   8  11  14       19.33       11.09     20.02 o 
  -7  12  14       33.17       35.30     22.98 o 
  -6  12  14       42.99       62.73     21.94 o 
  -5  12  14      367.78      456.05     46.59 o 
  -4  12  14      188.44      144.13     24.66 o 
  -3  12  14       20.44       34.89     16.94 o 
  -2  12  14      561.23      514.10     27.80 o 
  -1  12  14      197.11      184.80     20.39 o 
   0  12  14        0.45       -1.78     14.42 o 
   1  12  14      188.67      212.38     20.40 o 
   2  12  14      542.17      561.02     29.52 o 
   3  12  14       16.53        5.43     12.75 o 
   4  12  14      187.56      217.60     18.99 o 
   5  12  14      381.15      394.07     23.14 o 
   6  12  14       51.70       58.41     16.03 o 
   7  12  14       34.80       50.36     16.22 o 
  -6  13  14       20.68       27.95     22.77 o 
  -5  13  14      208.43      191.60     24.32 o 
  -4  13  14       68.69       74.15     20.22 o 
  -3  13  14      114.15      102.58     20.49 o 
  -2  13  14      192.43      190.69     29.21 o 
  -1  13  14      173.16      166.17     22.08 o 
   0  13  14      287.39      313.90     25.09 o 
   1  13  14      173.49      173.73     18.31 o 
   2  13  14      194.81      220.76     19.61 o 
   3  13  14      106.37       99.50     16.83 o 
   4  13  14       74.72       94.21     18.96 o 
   5  13  14      189.84      173.69     19.76 o 
   6  13  14       17.00       14.38     18.24 o 
  -4  14  14      120.60      107.59     27.52 o 
  -3  14  14       23.67       22.68     19.75 o 
  -2  14  14       93.38      108.51     21.57 o 
  -1  14  14       64.51       63.77     20.13 o 
   0  14  14        0.29       18.43     18.55 o 
   1  14  14       66.59       61.70     16.57 o 
   2  14  14       83.95       75.19     17.35 o 
   3  14  14       31.33       24.36     16.64 o 
   4  14  14      110.92      119.97     19.17 o 
  -1  15  14       47.38       31.47     24.67 o 
   0  15  14       93.65      122.17     28.08 o 
   1  15  14       38.85       68.13     25.41 o 
 -11   0  15        0.51       -8.99     28.13 o 
  -9   0  15        1.00       -6.61     23.18 o 
  -7   0  15       18.36       12.84     20.23 o 
  -5   0  15        5.34       -5.47      9.60 o 
  -3   0  15        3.15       -7.45      7.45 o 
  -1   0  15        1.30       -2.91      2.91 o 
   1   0  15        0.84       -6.17     10.92 o 
   3   0  15        0.59       -1.26      4.40 o 
   5   0  15        0.99      -10.00     10.00 o 
   7   0  15        4.87       -9.13      9.13 o 
   9   0  15        0.09       -7.90     21.19 o 
  11   0  15        0.88      -18.82     24.21 o 
 -12   1  15        0.92       24.87     23.43 o 
 -11   1  15        0.17      -13.17     19.37 o 
 -10   1  15        0.73        1.21     18.16 o 
  -9   1  15        0.77       -5.37     32.30 o 
  -8   1  15        0.89       -7.83     14.16 o 
  -7   1  15        1.70       26.78     14.16 o 
  -6   1  15       16.98       31.25     13.41 o 
  -5   1  15        5.22        4.23      7.30 o 
  -4   1  15        4.76        5.53      5.57 o 
  -3   1  15        5.51        2.48      3.96 o 
  -2   1  15        2.55       15.72      4.83 o 
  -1   1  15       16.33       23.88      3.04 o 
   0   1  15       13.88       36.05      9.91 o 
   1   1  15        2.34       11.44      6.41 o 
   2   1  15        1.65       -2.64      2.64 o 
   3   1  15        0.30        5.35      4.55 o 
   4   1  15        0.29       -3.13      3.99 o 
   5   1  15        1.63        1.28      4.75 o 
   6   1  15       11.93       15.57      6.22 o 
   7   1  15        1.52       17.76      7.11 o 
   8   1  15        3.18       18.76      9.80 o 
   9   1  15        0.70       -9.72     14.19 o 
  10   1  15        0.28       11.31     16.71 o 
  11   1  15        0.05       -3.69     17.80 o 
  12   1  15        2.17        2.58     21.59 o 
 -12   2  15        1.79        7.60     25.50 o 
 -11   2  15        0.64       -6.49     19.82 o 
 -10   2  15        0.79      -16.62     16.62 o 
  -9   2  15        1.06      -11.78     20.45 o 
  -8   2  15        1.57        4.24     15.12 o 
  -7   2  15        2.52       26.39     14.59 o 
  -6   2  15        0.13       10.78     12.03 o 
  -5   2  15        1.80       -1.90      6.46 o 
  -4   2  15        1.06       -5.07      5.07 o 
  -3   2  15        2.50       -1.84      4.47 o 
  -2   2  15        1.02       -0.88      3.87 o 
  -1   2  15        1.23       12.34      4.24 o 
   0   2  15        7.93       21.76      5.56 o 
   1   2  15        0.32        0.10      3.88 o 
   2   2  15        1.25       -1.17      3.07 o 
   3   2  15        0.62       -3.81      3.81 o 
   4   2  15        2.19        1.31      4.30 o 
   5   2  15        0.88       -0.80      4.91 o 
   6   2  15        0.58       15.06      6.29 o 
   7   2  15        4.94        2.99      6.98 o 
   8   2  15        0.99       -8.30     10.02 o 
   9   2  15        0.31       -1.64     12.31 o 
  10   2  15        0.53       23.10     14.39 o 
  11   2  15        0.94       -2.46     15.21 o 
  12   2  15        0.94      -13.58     20.13 o 
 -12   3  15        0.13      -20.86     20.86 o 
 -11   3  15        0.62      -14.65     20.54 o 
 -10   3  15        0.26      -17.85     17.85 o 
  -9   3  15        0.46      -15.81     15.81 o 
  -8   3  15        0.53        5.39     15.05 o 
  -7   3  15        8.75       -3.12     27.17 o 
  -6   3  15        0.66       -1.65      9.04 o 
  -5   3  15        1.82       -0.11      6.77 o 
  -4   3  15        1.11       -4.84      4.84 o 
  -3   3  15        2.74        2.41      4.89 o 
  -2   3  15        1.33        1.98      4.03 o 
  -1   3  15        3.05        9.42      2.96 o 
   0   3  15        4.78        3.71      3.57 o 
   1   3  15        0.78        5.06      2.91 o 
   2   3  15        1.63       -1.67      3.91 o 
   3   3  15        3.01       -0.79      4.23 o 
   4   3  15        0.00       -1.10      4.81 o 
   5   3  15        0.97       -4.99      4.99 o 
   6   3  15        1.55        6.66      6.74 o 
   7   3  15        4.14       -5.28      7.55 o 
   8   3  15        0.62       13.23     10.29 o 
   9   3  15        0.37        0.38     13.46 o 
  10   3  15        0.50        9.90     14.98 o 
  11   3  15        1.05       11.42     16.39 o 
  12   3  15        2.67        8.22     18.45 o 
 -12   4  15        6.79       30.89     36.41 o 
 -11   4  15        0.87      -17.17     22.80 o 
 -10   4  15        0.63       29.13     20.66 o 
  -9   4  15        0.16      -13.05     16.49 o 
  -8   4  15        5.43       -4.84     15.62 o 
  -7   4  15       10.08       16.84     11.26 o 
  -6   4  15       11.60        3.37      7.72 o 
  -5   4  15        3.47        9.18      6.60 o 
  -4   4  15        9.36       -0.32      5.48 o 
  -3   4  15        1.97       -2.08      5.11 o 
  -2   4  15        2.74        9.60      4.69 o 
  -1   4  15        4.08        5.36      3.45 o 
   0   4  15        4.88        4.53      3.17 o 
   1   4  15        4.06        1.74      3.17 o 
   2   4  15        5.01        7.85      3.92 o 
   3   4  15        0.11        0.72      4.75 o 
   4   4  15        0.29       -2.16      5.32 o 
   5   4  15        4.67       -2.48      5.55 o 
   6   4  15        6.41       12.22      7.67 o 
   7   4  15        1.24       24.20     10.68 o 
   8   4  15        2.96        2.00     12.68 o 
   9   4  15        0.75       -4.30     13.91 o 
  10   4  15        0.64        9.99     15.08 o 
  11   4  15        3.03      -14.60     15.63 o 
  12   4  15        1.52       -1.22     37.50 o 
 -11   5  15        0.29        1.82     22.32 o 
 -10   5  15        1.60      -12.94     18.03 o 
  -9   5  15        1.67       13.58     18.62 o 
  -8   5  15       18.95       28.12     17.93 o 
  -7   5  15        7.37       12.35     10.44 o 
  -6   5  15        8.74       -8.60      8.60 o 
  -5   5  15        6.27       -3.39      6.42 o 
  -4   5  15        4.71        8.85      6.41 o 
  -3   5  15        0.09        0.23      5.12 o 
  -2   5  15        5.95        1.63      4.84 o 
  -1   5  15        0.50       -0.50      4.81 o 
   0   5  15       18.14       15.11      4.30 o 
   1   5  15        1.64        1.38      3.78 o 
   2   5  15        2.29        1.25      4.08 o 
   3   5  15        0.02        1.23      4.68 o 
   4   5  15        5.67        3.72      5.11 o 
   5   5  15        7.00        2.10      7.41 o 
   6   5  15        0.72       -8.09      8.09 o 
   7   5  15        2.49        9.31      9.70 o 
   8   5  15       10.54       30.22     12.72 o 
   9   5  15        3.26       14.71     13.64 o 
  10   5  15        1.58        6.16     15.94 o 
  11   5  15        3.75        0.59     18.17 o 
 -11   6  15        4.75       12.46     41.29 o 
 -10   6  15        2.30        7.60     17.80 o 
  -9   6  15        6.55       -7.24     16.47 o 
  -8   6  15        7.15        8.42     12.72 o 
  -7   6  15        9.65       16.84     11.77 o 
  -6   6  15       31.01       19.42      9.69 o 
  -5   6  15        3.98       -2.12      8.05 o 
  -4   6  15       19.20       11.54      6.46 o 
  -3   6  15        0.09        3.31      6.49 o 
  -2   6  15        3.42        0.81      5.63 o 
  -1   6  15       32.15       16.29      9.38 o 
   0   6  15       20.86       13.73      6.36 o 
   1   6  15       20.33       31.41      9.58 o 
   2   6  15        0.88       -4.57      4.57 o 
   3   6  15        2.01        3.87      5.48 o 
   4   6  15        7.74        3.12      5.39 o 
   5   6  15        7.43       -8.81      8.81 o 
   6   6  15       14.65       25.27     11.06 o 
   7   6  15       11.09       -9.34      9.34 o 
   8   6  15        0.17        3.32     16.03 o 
   9   6  15        1.44       -6.21     15.00 o 
  10   6  15        4.02       -3.69     16.33 o 
  11   6  15        9.35       36.07     21.07 o 
 -11   7  15        5.44       14.51     29.99 o 
 -10   7  15        7.30      -10.30     25.79 o 
  -9   7  15        2.39       -1.17     23.99 o 
  -8   7  15        1.09        5.49     13.13 o 
  -7   7  15        6.74        9.37     12.46 o 
  -6   7  15       16.27       -2.42      9.68 o 
  -5   7  15        4.86       -8.93      8.93 o 
  -4   7  15        1.54       11.10      8.38 o 
  -3   7  15        3.52        3.45      7.09 o 
  -2   7  15        5.52       15.86      7.04 o 
  -1   7  15       13.87       21.01      6.50 o 
   0   7  15       14.40       -0.57      5.78 o 
   1   7  15       15.55       18.00      5.44 o 
   2   7  15        0.89        4.30      4.98 o 
   3   7  15        0.95        1.34      5.56 o 
   4   7  15        2.10       -7.34      7.34 o 
   5   7  15        7.46       -9.32      9.32 o 
   6   7  15        0.75        1.50     11.21 o 
   7   7  15        7.59        3.09     12.34 o 
   8   7  15        5.90       20.94     13.92 o 
   9   7  15        0.57       18.54     16.52 o 
  10   7  15        3.79        8.68     17.66 o 
  11   7  15        0.95       33.97     39.30 o 
 -10   8  15        0.83        0.15     27.47 o 
  -9   8  15        0.45      -13.20     17.49 o 
  -8   8  15        1.19       20.48     18.22 o 
  -7   8  15       16.99        3.59     15.97 o 
  -6   8  15       13.41       28.29     12.27 o 
  -5   8  15        5.57        6.14      9.44 o 
  -4   8  15        3.03       -4.54      9.24 o 
  -3   8  15        0.97        6.35      8.81 o 
  -2   8  15        5.99        0.31      9.58 o 
  -1   8  15       13.81        2.15      8.27 o 
   0   8  15       25.52       30.76      7.55 o 
   1   8  15        6.68        1.41      7.36 o 
   2   8  15        4.18        1.50      6.83 o 
   3   8  15        6.94        4.91      6.61 o 
   4   8  15        2.08        8.04      8.33 o 
   5   8  15        6.47       -9.03      9.03 o 
   6   8  15        1.28       12.79     11.90 o 
   7   8  15        6.09        1.46     13.19 o 
   8   8  15       11.66       16.13     16.36 o 
   9   8  15        2.48        7.96     17.78 o 
  10   8  15        0.16        5.21     19.13 o 
 -10   9  15        3.30       -5.72     37.83 o 
  -9   9  15        0.88       22.10     20.42 o 
  -8   9  15        1.72       -6.45     17.74 o 
  -7   9  15        3.10       51.62     18.72 o 
  -6   9  15        4.37       10.15     19.72 o 
  -5   9  15       11.14       -0.54     13.09 o 
  -4   9  15        0.03        2.69     12.86 o 
  -3   9  15        2.20       17.35     12.45 o 
  -2   9  15        6.61       23.27     12.02 o 
  -1   9  15       16.23        4.97      8.72 o 
   0   9  15       13.98       26.85      8.37 o 
   1   9  15       15.64       -3.63      7.47 o 
   2   9  15       17.52       15.31      8.16 o 
   3   9  15       15.43       23.78     12.12 o 
   4   9  15        2.92       -2.03      8.38 o 
   5   9  15        9.83       16.45      9.76 o 
   6   9  15        8.41        1.64     11.11 o 
   7   9  15        4.01      -14.85     14.85 o 
   8   9  15        1.69       -4.90     16.13 o 
   9   9  15        0.34      -16.66     16.66 o 
  -9  10  15        0.31       -0.71     20.85 o 
  -8  10  15        1.30       -4.62     19.64 o 
  -7  10  15        1.50       19.71     19.21 o 
  -6  10  15       17.76       11.75     17.82 o 
  -5  10  15        2.69      -12.71     13.87 o 
  -4  10  15        5.94       24.78     21.45 o 
  -3  10  15        5.55       12.25     14.78 o 
  -2  10  15       14.92       30.78     12.00 o 
  -1  10  15        3.27       23.58     11.28 o 
   0  10  15       10.12        9.88     17.05 o 
   1  10  15        5.17       13.88      9.37 o 
   2  10  15       27.47       37.72      9.93 o 
   3  10  15        5.94       -6.35      9.45 o 
   4  10  15        3.99        7.68      9.13 o 
   5  10  15        4.05        7.30      9.91 o 
   6  10  15        3.72       -6.76     13.09 o 
   7  10  15        4.45        9.12     16.97 o 
   8  10  15        2.08        6.03     18.33 o 
   9  10  15        3.06       16.15     25.54 o 
  -8  11  15       19.56       16.19     21.57 o 
  -7  11  15       25.12       -9.51     20.05 o 
  -6  11  15       35.16       46.61     20.36 o 
  -5  11  15       12.47       35.62     16.74 o 
  -4  11  15        9.75        1.39     18.12 o 
  -3  11  15        8.39       20.50     18.22 o 
  -2  11  15        9.39       62.08     13.66 o 
  -1  11  15       17.82       12.61     12.41 o 
   0  11  15        3.89       12.52     12.11 o 
   1  11  15        4.45       15.93     10.86 o 
   2  11  15       24.83       43.35     11.62 o 
   3  11  15        1.97      -10.22     10.22 o 
   4  11  15        0.25       13.95     11.71 o 
   5  11  15       13.28       24.78     12.90 o 
   6  11  15       24.07       11.25     13.28 o 
   7  11  15       12.57       -0.94     18.18 o 
   8  11  15       10.79        9.37     25.75 o 
  -7  12  15        6.74       20.69     20.86 o 
  -6  12  15       23.21       23.97     21.06 o 
  -5  12  15       29.66       12.71     17.23 o 
  -4  12  15        6.06       37.98     21.00 o 
  -3  12  15        3.52       -2.21     15.68 o 
  -2  12  15        9.53       42.55     16.43 o 
  -1  12  15        7.19       30.18     15.80 o 
   0  12  15        9.87       13.45     12.79 o 
   1  12  15        8.96       15.93     12.98 o 
   2  12  15        6.56       11.68     12.57 o 
   3  12  15        7.76       -2.56     12.65 o 
   4  12  15        3.63       20.26     13.68 o 
   5  12  15        9.88       23.03     14.69 o 
   6  12  15        8.31       16.00     14.67 o 
   7  12  15       13.83       33.34     27.61 o 
  -6  13  15       36.13       44.06     23.04 o 
  -5  13  15       12.65       27.61     19.61 o 
  -4  13  15        4.61       -1.28     17.71 o 
  -3  13  15        0.06       33.59     18.27 o 
  -2  13  15        8.07        7.42     16.65 o 
  -1  13  15       10.10        3.45     16.94 o 
   0  13  15        4.87       18.88     14.45 o 
   1  13  15        0.44        9.04     14.07 o 
   2  13  15        5.50        6.43     16.35 o 
   3  13  15        0.97       29.37     14.73 o 
   4  13  15        2.02      -16.35     16.35 o 
   5  13  15       20.80       31.06     18.77 o 
   6  13  15       26.67       42.67     19.53 o 
  -4  14  15       10.00        9.59     23.53 o 
  -3  14  15        0.12       29.62     24.87 o 
  -2  14  15        0.05       36.89     19.40 o 
  -1  14  15        2.61        6.90     18.41 o 
   0  14  15        6.93       27.21     19.07 o 
   1  14  15        6.37       24.28     15.69 o 
   2  14  15        6.53       19.74     15.27 o 
   3  14  15        6.11       -6.62     15.06 o 
   4  14  15        0.08       26.64     18.61 o 
   0  15  15        0.90       13.49     42.00 o 
 -12   0  16      310.08      396.62     54.39 o 
 -10   0  16        0.57      -22.67     22.67 o 
  -8   0  16      660.56      593.97     42.71 o 
  -6   0  16     3217.10     3024.82     91.00 o 
  -4   0  16     1301.83     1155.63     29.97 o 
  -2   0  16     2840.73     2863.48     41.50 o 
   0   0  16     1744.53     2097.62     75.62 o 
   2   0  16     2748.67     2762.69     50.48 o 
   4   0  16     1312.75     1188.42     18.88 o 
   6   0  16     3240.54     2921.16     42.88 o 
   8   0  16      666.02      615.09     23.28 o 
  10   0  16        0.63       -3.72     21.58 o 
  12   0  16      333.09      380.05     51.05 o 
 -12   1  16       60.20       89.38     47.07 o 
 -11   1  16       15.04       24.13     21.87 o 
 -10   1  16       11.09       24.82     19.95 o 
  -9   1  16      104.47       99.32     21.09 o 
  -8   1  16       35.04       49.46     22.89 o 
  -7   1  16      813.00      753.18     36.22 o 
  -6   1  16     3368.08     3195.45     82.72 o 
  -5   1  16      870.43      795.21     24.77 o 
  -4   1  16      205.26      246.42      9.58 o 
  -3   1  16      719.41      687.18     10.64 o 
  -2   1  16      989.33     1029.43     13.38 o 
  -1   1  16     2152.71     2281.45     19.68 o 
   0   1  16        0.06       -2.75      2.75 o 
   1   1  16     2183.43     2222.70     25.24 o 
   2   1  16     1023.78      998.64     10.86 o 
   3   1  16      727.54      652.94      9.94 o 
   4   1  16      216.12      243.49      7.39 o 
   5   1  16      908.09      798.76     12.94 o 
   6   1  16     3442.43     3140.48     33.96 o 
   7   1  16      837.04      768.23     17.02 o 
   8   1  16       42.80       51.88     12.66 o 
   9   1  16      110.38       95.28     19.30 o 
  10   1  16       10.95        2.61     16.49 o 
  11   1  16       12.90       16.30     19.59 o 
  12   1  16       67.80       94.14     24.97 o 
 -12   2  16        2.89        3.12     21.89 o 
 -11   2  16        0.55      -10.67     20.47 o 
 -10   2  16        6.88        5.66     21.45 o 
  -9   2  16       17.44        5.20     21.06 o 
  -8   2  16      200.85      228.85     46.01 o 
  -7   2  16      177.15      149.66     27.23 o 
  -6   2  16      705.72      659.05     27.59 o 
  -5   2  16      132.91      140.75      9.61 o 
  -4   2  16       87.10       85.69      7.03 o 
  -3   2  16      473.28      470.31     10.22 o 
  -2   2  16       61.17       63.17      5.20 o 
  -1   2  16     1250.85     1295.19     16.23 o 
   0   2  16     5292.94     5272.77     50.83 o 
   1   2  16     1244.26     1253.71     20.92 o 
   2   2  16       58.74       61.92      4.09 o 
   3   2  16      486.15      481.50     11.30 o 
   4   2  16       74.07       68.92      5.59 o 
   5   2  16      130.19      137.53      7.48 o 
   6   2  16      751.25      673.40     13.96 o 
   7   2  16      173.83      192.70     11.34 o 
   8   2  16      215.14      228.49     15.92 o 
   9   2  16       17.03        5.57     13.44 o 
  10   2  16        8.63       20.28     14.92 o 
  11   2  16        1.09        4.50     15.57 o 
  12   2  16        1.46       11.61     20.50 o 
 -12   3  16       33.10       46.88     37.76 o 
 -11   3  16       13.33       22.75     21.18 o 
 -10   3  16        3.40        6.19     19.55 o 
  -9   3  16       20.43        0.81     17.78 o 
  -8   3  16      168.82      209.77     32.82 o 
  -7   3  16      214.89      253.34     23.61 o 
  -6   3  16      163.10      187.77     18.59 o 
  -5   3  16      112.90      132.34      9.84 o 
  -4   3  16       35.51       37.81      5.99 o 
  -3   3  16        9.06        8.48      5.27 o 
  -2   3  16       24.21       31.13      5.05 o 
  -1   3  16      652.03      604.90      8.46 o 
   0   3  16        0.06       -2.75      3.48 o 
   1   3  16      643.07      608.81      8.20 o 
   2   3  16       27.25       42.70      4.50 o 
   3   3  16       10.28       10.44      4.50 o 
   4   3  16       32.66       29.19      5.77 o 
   5   3  16      109.39      131.83      7.71 o 
   6   3  16      171.83      175.70     10.35 o 
   7   3  16      216.17      226.33     18.43 o 
   8   3  16      187.72      197.32     15.74 o 
   9   3  16       24.01       10.03     13.90 o 
  10   3  16        5.82       -9.68     13.93 o 
  11   3  16       13.82       28.73     17.68 o 
  12   3  16       30.20       41.04     34.42 o 
 -11   4  16       68.26       42.39     36.54 o 
 -10   4  16       45.61       50.68     22.07 o 
  -9   4  16       27.43       24.69     23.41 o 
  -8   4  16      700.86      613.31     32.55 o 
  -7   4  16      295.08      334.26     20.05 o 
  -6   4  16      516.85      446.28     14.99 o 
  -5   4  16      325.46      365.32     12.32 o 
  -4   4  16       42.36       40.50      7.06 o 
  -3   4  16      203.78      217.93      9.47 o 
  -2   4  16      604.39      624.23     10.58 o 
  -1   4  16     1057.20     1077.29     15.36 o 
   0   4  16      753.98      780.72      9.14 o 
   1   4  16     1074.35     1070.98     11.91 o 
   2   4  16      605.30      616.01      9.22 o 
   3   4  16      209.49      207.92      8.57 o 
   4   4  16       42.93       57.35      6.66 o 
   5   4  16      331.63      356.21     11.52 o 
   6   4  16      502.82      401.23     14.16 o 
   7   4  16      301.91      331.83     17.77 o 
   8   4  16      711.41      634.39     21.91 o 
   9   4  16       27.77       13.19     14.38 o 
  10   4  16       52.88       46.63     17.04 o 
  11   4  16       78.04      119.67     21.65 o 
 -11   5  16      170.59      189.00     46.30 o 
 -10   5  16       58.88       64.88     40.97 o 
  -9   5  16      142.03      104.22     36.44 o 
  -8   5  16     1095.52      866.40     38.54 o 
  -7   5  16      286.45      325.22     18.44 o 
  -6   5  16       49.69       53.71     15.09 o 
  -5   5  16      810.46      673.90     15.56 o 
  -4   5  16      320.34      342.99     14.72 o 
  -3   5  16      164.92      176.38      8.42 o 
  -2   5  16      224.36      245.15     13.27 o 
  -1   5  16      683.85      704.72     10.62 o 
   0   5  16        0.01       -3.76      3.76 o 
   1   5  16      695.22      719.63      9.76 o 
   2   5  16      220.14      244.12     10.14 o 
   3   5  16      163.73      191.14      7.84 o 
   4   5  16      321.88      331.65     10.23 o 
   5   5  16      838.36      701.69     17.35 o 
   6   5  16       51.97       55.50      8.89 o 
   7   5  16      301.59      326.62     20.83 o 
   8   5  16     1031.32      971.98     27.67 o 
   9   5  16      147.27      136.33     17.37 o 
  10   5  16       64.70       42.75     17.88 o 
  11   5  16      165.96      232.90     25.60 o 
 -11   6  16      103.80      107.67     71.54 o 
 -10   6  16        3.28      -28.27     29.03 o 
  -9   6  16      241.01      301.44     34.65 o 
  -8   6  16      267.46      275.48     19.90 o 
  -7   6  16      561.94      548.65     22.80 o 
  -6   6  16      867.72      789.17     23.37 o 
  -5   6  16      121.52      103.18     11.63 o 
  -4   6  16      878.09      822.26     17.20 o 
  -3   6  16      472.84      459.14     11.95 o 
  -2   6  16       53.55       64.85      7.25 o 
  -1   6  16     4062.88     3827.95     32.07 o 
   0   6  16     5706.16     5088.64     39.54 o 
   1   6  16     4062.12     3767.72     31.25 o 
   2   6  16       51.50       62.53      5.95 o 
   3   6  16      459.43      446.55     10.20 o 
   4   6  16      907.39      796.28     16.34 o 
   5   6  16      125.15      123.53     17.29 o 
   6   6  16      915.40      813.17     23.33 o 
   7   6  16      568.36      529.52     18.53 o 
   8   6  16      268.31      278.57     20.17 o 
   9   6  16      251.88      276.09     35.35 o 
  10   6  16        4.43      -14.43     16.15 o 
  11   6  16      108.20      101.13     22.59 o 
 -10   7  16       34.28       12.85     27.36 o 
  -9   7  16        6.96       13.75     31.82 o 
  -8   7  16       28.97       32.33     17.59 o 
  -7   7  16       93.27       89.22     14.75 o 
  -6   7  16       34.48       44.34     11.07 o 
  -5   7  16        5.32        5.77      9.17 o 
  -4   7  16      129.26      137.87     12.18 o 
  -3   7  16       78.76       78.81      8.34 o 
  -2   7  16      681.77      637.67     16.85 o 
  -1   7  16      402.08      395.86     11.87 o 
   0   7  16        0.01        1.09      5.19 o 
   1   7  16      411.69      398.40     10.00 o 
   2   7  16      691.12      631.03     11.93 o 
   3   7  16       79.60       72.19      7.52 o 
   4   7  16      142.00      163.26     11.18 o 
   5   7  16        6.24        1.64     10.11 o 
   6   7  16       46.05       45.45     12.37 o 
   7   7  16      100.49       79.12     14.70 o 
   8   7  16       25.53       35.82     15.78 o 
   9   7  16        5.40        6.53     16.94 o 
  10   7  16       46.01       70.55     20.90 o 
 -10   8  16       18.15       36.48     29.51 o 
  -9   8  16        3.59      -17.29     17.29 o 
  -8   8  16       52.60       50.09     19.41 o 
  -7   8  16      124.20       99.81     19.98 o 
  -6   8  16       89.01       78.12     17.66 o 
  -5   8  16       47.73       37.41     13.06 o 
  -4   8  16       45.46       33.90     13.94 o 
  -3   8  16      439.45      468.68     21.50 o 
  -2   8  16      148.23      157.92     14.25 o 
  -1   8  16      343.58      364.40     14.43 o 
   0   8  16     3087.63     2769.06     30.16 o 
   1   8  16      345.86      362.89     11.88 o 
   2   8  16      137.28      142.59      9.92 o 
   3   8  16      412.04      416.07     12.22 o 
   4   8  16       50.46       54.82     11.42 o 
   5   8  16       45.33       32.81     10.56 o 
   6   8  16       88.83       74.83     14.24 o 
   7   8  16      118.67      104.52     18.92 o 
   8   8  16       63.24       80.52     19.25 o 
   9   8  16        3.39        8.04     17.86 o 
  10   8  16       23.99       28.55     20.65 o 
  -9   9  16        8.04      -11.14     19.07 o 
  -8   9  16       35.49        8.16     18.91 o 
  -7   9  16        5.69       -0.15     17.17 o 
  -6   9  16       74.60       44.44     17.65 o 
  -5   9  16       23.68       -1.94     13.31 o 
  -4   9  16       98.27       74.66     15.16 o 
  -3   9  16      334.78      363.96     21.11 o 
  -2   9  16      340.19      419.72     21.30 o 
  -1   9  16      242.43      253.66     12.82 o 
   0   9  16        0.13       -5.00      6.93 o 
   1   9  16      230.28      248.57     12.20 o 
   2   9  16      358.59      390.32     20.02 o 
   3   9  16      333.04      359.46     15.44 o 
   4   9  16      103.32      120.45     11.05 o 
   5   9  16       20.83       22.61     11.18 o 
   6   9  16       74.19       80.29     15.97 o 
   7   9  16        6.24        5.70     14.29 o 
   8   9  16       28.51       31.77     18.04 o 
   9   9  16        6.58      -16.76     16.76 o 
  -9  10  16        7.00        8.40     21.58 o 
  -8  10  16       84.26       76.39     22.57 o 
  -7  10  16      133.42      160.71     38.05 o 
  -6  10  16        8.41       29.39     18.71 o 
  -5  10  16      101.85       87.73     21.09 o 
  -4  10  16      103.39      102.37     20.08 o 
  -3  10  16      129.84      134.01     18.56 o 
  -2  10  16      576.46      569.76     21.06 o 
  -1  10  16      432.13      444.84     21.72 o 
   0  10  16      448.26      480.67     17.44 o 
   1  10  16      418.28      485.93     17.94 o 
   2  10  16      564.43      535.67     17.41 o 
   3  10  16      113.06      149.79     13.04 o 
   4  10  16      124.46      126.76     12.30 o 
   5  10  16       88.36       94.64     12.31 o 
   6  10  16       12.83       12.46     12.90 o 
   7  10  16      132.16      130.14     22.40 o 
   8  10  16       89.36       79.72     22.26 o 
   9  10  16        6.18      -17.75     24.49 o 
  -8  11  16      100.19       79.87     25.14 o 
  -7  11  16      252.35      280.96     29.34 o 
  -6  11  16      751.68      728.03     45.43 o 
  -5  11  16      240.14      255.17     23.12 o 
  -4  11  16       16.40       24.74     18.93 o 
  -3  11  16      133.45      128.49     21.96 o 
  -2  11  16      604.38      627.78     22.74 o 
  -1  11  16      444.51      466.70     22.13 o 
   0  11  16        0.03       -9.55     10.11 o 
   1  11  16      471.39      478.58     26.00 o 
   2  11  16      615.36      625.62     19.63 o 
   3  11  16      139.49      145.15     15.75 o 
   4  11  16       16.90       21.41     12.03 o 
   5  11  16      273.07      279.96     18.03 o 
   6  11  16      740.38      772.92     26.93 o 
   7  11  16      241.51      266.99     28.21 o 
   8  11  16       97.02       99.12     29.36 o 
  -7  12  16      135.13      109.67     25.78 o 
  -6  12  16       36.81       10.64     20.66 o 
  -5  12  16       58.61       51.59     19.00 o 
  -4  12  16       25.53        6.50     20.54 o 
  -3  12  16      126.99      144.01     20.40 o 
  -2  12  16       90.42       50.28     16.97 o 
  -1  12  16       72.41       84.51     17.84 o 
   0  12  16      175.64      234.45     18.14 o 
   1  12  16       65.41       69.57     14.57 o 
   2  12  16       93.01       60.32     14.56 o 
   3  12  16      128.49      135.83     16.34 o 
   4  12  16       24.84       19.87     14.48 o 
   5  12  16       44.24       42.25     15.71 o 
   6  12  16       31.07       45.67     17.38 o 
   7  12  16      132.10      102.63     31.54 o 
  -6  13  16      258.42      243.56     35.90 o 
  -5  13  16       61.11       60.36     21.19 o 
  -4  13  16       24.13       10.71     18.69 o 
  -3  13  16        5.57      -16.46     16.46 o 
  -2  13  16        0.14       -2.73     16.37 o 
  -1  13  16       48.74       35.28     17.99 o 
   0  13  16        0.31       20.33     17.31 o 
   1  13  16       35.72       46.38     14.64 o 
   2  13  16        0.13        1.88     16.10 o 
   3  13  16        4.71        9.36     14.24 o 
   4  13  16       22.42       37.59     15.68 o 
   5  13  16       74.76       62.09     18.94 o 
   6  13  16      246.64      198.89     31.24 o 
  -4  14  16       52.36       70.40     26.33 o 
  -3  14  16       28.88       26.99     20.01 o 
  -2  14  16       86.11       66.70     20.92 o 
  -1  14  16       51.40       57.94     20.23 o 
   0  14  16      248.14      234.22     24.99 o 
   1  14  16       52.11       55.09     19.77 o 
   2  14  16       80.90       70.55     17.10 o 
   3  14  16       34.96       25.65     17.67 o 
   4  14  16       64.82       55.89     19.73 o 
 -11   0  17        0.76      -15.61     27.74 o 
  -9   0  17        0.20       13.81     23.83 o 
  -7   0  17       14.63       -7.00     18.82 o 
  -5   0  17       14.84        2.53     14.03 o 
  -3   0  17        0.32       -7.01      7.01 o 
  -1   0  17        0.53       -3.29      3.29 o 
   1   0  17       14.12       14.19     13.04 o 
   3   0  17        2.68       -0.59      4.19 o 
   5   0  17        1.35       -3.16      6.31 o 
   7   0  17        0.92       -7.93      9.19 o 
   9   0  17        2.11        6.23     21.39 o 
  11   0  17        4.01      -20.23     24.98 o 
 -12   1  17        1.63      -19.20     31.66 o 
 -11   1  17        0.11      -19.64     19.64 o 
 -10   1  17        2.01       -1.63     20.36 o 
  -9   1  17        0.03       -1.22     16.35 o 
  -8   1  17        0.13       -6.11     14.79 o 
  -7   1  17        0.23       -3.81     13.21 o 
  -6   1  17        3.65       21.95     10.24 o 
  -5   1  17       15.58       20.65      8.05 o 
  -4   1  17        5.93       11.04      5.40 o 
  -3   1  17        1.73        2.03      4.21 o 
  -2   1  17       10.35       19.18      5.03 o 
  -1   1  17       10.60       14.86      3.43 o 
   0   1  17        5.74       22.25      3.60 o 
   1   1  17        3.63       13.07      4.25 o 
   2   1  17        2.21        5.87      3.08 o 
   3   1  17        1.84       -1.10      3.60 o 
   4   1  17        1.23       -4.01      4.01 o 
   5   1  17        3.64       12.38      5.31 o 
   6   1  17        3.81       11.53      6.21 o 
   7   1  17        1.46       -2.92      6.81 o 
   8   1  17        3.84        4.01      9.37 o 
   9   1  17        1.10        2.58     21.80 o 
  10   1  17        1.01        0.82     16.14 o 
  11   1  17        1.62      -14.34     19.36 o 
  12   1  17        2.29       14.84     29.99 o 
 -12   2  17        0.73      -18.88     32.43 o 
 -11   2  17        0.40       -8.08     19.83 o 
 -10   2  17        2.37      -13.54     32.50 o 
  -9   2  17        1.98        6.18     17.03 o 
  -8   2  17        0.88        2.34     15.51 o 
  -7   2  17        0.46        5.05     14.03 o 
  -6   2  17        2.42       16.54     11.77 o 
  -5   2  17        1.41        0.94      6.39 o 
  -4   2  17        1.35        1.32      5.23 o 
  -3   2  17        3.32       -2.09      4.58 o 
  -2   2  17        2.24        0.38      4.72 o 
  -1   2  17       10.62       15.92      4.96 o 
   0   2  17        4.15       21.83      5.31 o 
   1   2  17        1.47        4.08      3.92 o 
   2   2  17        2.35       -1.22      3.48 o 
   3   2  17        0.91       -2.91      3.96 o 
   4   2  17        1.13       -4.12      4.12 o 
   5   2  17        3.63       -3.73      7.23 o 
   6   2  17        3.62       -0.65      6.08 o 
   7   2  17        0.77       -0.15      7.65 o 
   8   2  17        0.49        5.78      9.99 o 
   9   2  17        1.72       10.09     12.77 o 
  10   2  17        1.56        5.77     14.28 o 
  11   2  17        0.01      -13.53     18.52 o 
  12   2  17        2.33       16.27     23.34 o 
 -12   3  17        0.04        4.82     35.90 o 
 -11   3  17        0.61       25.56     31.47 o 
 -10   3  17        0.03       -4.12     20.08 o 
  -9   3  17        1.14        6.52     17.67 o 
  -8   3  17        0.14      -13.21     15.09 o 
  -7   3  17        1.33       -8.90     13.63 o 
  -6   3  17        1.47       -3.89      8.85 o 
  -5   3  17        5.95       -5.90      6.67 o 
  -4   3  17        1.03       -3.94      5.26 o 
  -3   3  17        0.84       -1.74      7.35 o 
  -2   3  17        3.28        1.09      4.26 o 
  -1   3  17        0.21       -3.26      3.26 o 
   0   3  17        1.15        6.12      3.66 o 
   1   3  17        1.61       -3.27      3.27 o 
   2   3  17        0.87        0.96      3.87 o 
   3   3  17        1.15       -2.07      4.29 o 
   4   3  17        2.68       -4.96      4.96 o 
   5   3  17        4.86        5.93      5.23 o 
   6   3  17        0.71       -6.23      6.23 o 
   7   3  17        0.32        3.78      8.00 o 
   8   3  17        0.76       -4.91      9.86 o 
   9   3  17        1.22      -12.17     12.68 o 
  10   3  17        3.27       27.55     15.61 o 
  11   3  17        2.17      -10.55     18.31 o 
 -11   4  17        3.12      -15.80     30.76 o 
 -10   4  17        0.27        9.33     19.37 o 
  -9   4  17        2.74       17.06     21.03 o 
  -8   4  17        1.33      -15.12     15.12 o 
  -7   4  17        4.64       13.20     11.35 o 
  -6   4  17        0.49       -1.83      8.59 o 
  -5   4  17        8.58        6.25      6.56 o 
  -4   4  17        1.29       -0.46      6.98 o 
  -3   4  17        4.81       -5.10      5.10 o 
  -2   4  17        8.75        9.11      4.40 o 
  -1   4  17       10.00       13.80      4.33 o 
   0   4  17        0.62        0.16      3.56 o 
   1   4  17        7.97        9.73      3.57 o 
   2   4  17        2.29       -2.73      3.79 o 
   3   4  17        4.57       -2.68      5.33 o 
   4   4  17        2.91        5.57      5.60 o 
   5   4  17        5.72       -1.18      6.06 o 
   6   4  17        4.33        8.76      7.65 o 
   7   4  17        1.03      -10.17     10.17 o 
   8   4  17        0.75        1.35     10.58 o 
   9   4  17        2.19        6.45     14.06 o 
  10   4  17        1.49      -14.38     14.38 o 
  11   4  17        9.39       -6.49     20.45 o 
 -11   5  17       11.24        1.99     33.84 o 
 -10   5  17        0.76       18.30     32.88 o 
  -9   5  17        1.01       -5.49     18.36 o 
  -8   5  17       11.14       36.65     20.81 o 
  -7   5  17        2.23       -9.66      9.66 o 
  -6   5  17        0.84        3.13      9.45 o 
  -5   5  17       15.20       17.84      8.11 o 
  -4   5  17        2.30       10.09      6.53 o 
  -3   5  17        0.75       -5.48      5.48 o 
  -2   5  17       15.87       22.69      7.53 o 
  -1   5  17       15.75       16.19      5.20 o 
   0   5  17        1.84        4.12      4.56 o 
   1   5  17        3.80       10.84      6.96 o 
   2   5  17       23.22       21.86      8.22 o 
   3   5  17        1.60       -4.50      4.50 o 
   4   5  17        8.68        7.20      5.77 o 
   5   5  17       16.18        7.83      7.29 o 
   6   5  17        0.03       -7.24      7.24 o 
   7   5  17        2.19        5.45      9.50 o 
   8   5  17       10.22       32.37     12.87 o 
   9   5  17        0.71        7.20     13.14 o 
  10   5  17        5.73       12.46     16.47 o 
  11   5  17        8.16       13.10     18.05 o 
 -11   6  17       10.68      -13.38     27.13 o 
 -10   6  17        9.86        0.47     28.48 o 
  -9   6  17       12.67       39.28     24.87 o 
  -8   6  17        4.66       17.55     15.34 o 
  -7   6  17        7.00        3.13     11.25 o 
  -6   6  17        6.64       -2.82      9.17 o 
  -5   6  17        5.45        9.13      8.57 o 
  -4   6  17        8.53        6.15      6.82 o 
  -3   6  17       11.42       17.26      7.04 o 
  -2   6  17        6.93       15.38      5.98 o 
  -1   6  17       34.47       28.37      7.95 o 
   0   6  17       17.61       11.78      4.62 o 
   1   6  17       14.81       29.79      8.75 o 
   2   6  17        2.59        8.25      5.55 o 
   3   6  17        8.90       11.60      6.90 o 
   4   6  17        3.71        9.13      7.41 o 
   5   6  17        4.16        8.66      9.48 o 
   6   6  17        5.16       13.33     10.61 o 
   7   6  17       10.05        7.95     10.28 o 
   8   6  17        0.43        4.86     12.53 o 
   9   6  17        4.25        4.47     13.76 o 
  10   6  17        7.22       11.98     17.21 o 
  11   6  17        4.43       -7.07     29.19 o 
 -10   7  17        2.03       10.41     27.25 o 
  -9   7  17        3.72      -11.19     23.58 o 
  -8   7  17        6.41        1.25     16.74 o 
  -7   7  17       12.68      -10.74     14.31 o 
  -6   7  17        3.84       -0.11     11.69 o 
  -5   7  17       12.09        3.56     13.67 o 
  -4   7  17        6.25      -10.37     10.37 o 
  -3   7  17        4.63       -0.43      7.72 o 
  -2   7  17        7.19       23.22      8.55 o 
  -1   7  17       21.87       11.92      5.64 o 
   0   7  17       14.38        3.50      5.28 o 
   1   7  17        6.62        6.91      5.38 o 
   2   7  17        3.35        7.66      5.45 o 
   3   7  17        3.40       -5.64      5.89 o 
   4   7  17        3.02       -1.16      7.47 o 
   5   7  17        0.28       -3.88      9.98 o 
   6   7  17        6.10       12.08     11.17 o 
   7   7  17        8.14       16.44     12.77 o 
   8   7  17        0.82       -7.43     13.30 o 
   9   7  17        1.17       -4.24     16.20 o 
  10   7  17        7.47       -1.85     17.93 o 
 -10   8  17        4.07      -11.86     27.77 o 
  -9   8  17        0.19      -11.97     18.40 o 
  -8   8  17        3.85      -13.42     16.61 o 
  -7   8  17        2.18       -5.14     15.80 o 
  -6   8  17        6.55       -4.20     14.87 o 
  -5   8  17        1.93      -11.45     11.45 o 
  -4   8  17        9.51       17.11     12.17 o 
  -3   8  17        3.65       -6.66     10.96 o 
  -2   8  17        2.79        2.00      8.90 o 
  -1   8  17        0.49       -6.71      6.89 o 
   0   8  17       13.13       17.59      6.52 o 
   1   8  17        2.65       -5.99      5.99 o 
   2   8  17        0.33       -6.66      6.66 o 
   3   8  17        0.55        6.94      6.82 o 
   4   8  17        2.64        2.98      7.81 o 
   5   8  17        1.02      -10.80     10.90 o 
   6   8  17        1.01       -6.76     11.70 o 
   7   8  17        1.68        2.22     13.08 o 
   8   8  17        3.46       14.99     15.09 o 
   9   8  17        0.67       10.13     17.46 o 
  10   8  17        0.92      -15.86     23.96 o 
  -9   9  17        5.86        7.42     20.46 o 
  -8   9  17        5.42       -4.20     24.58 o 
  -7   9  17        2.23       -0.70     17.39 o 
  -6   9  17        3.24       -8.88     15.48 o 
  -5   9  17        9.16       19.63     29.09 o 
  -4   9  17        7.14       -0.26     12.33 o 
  -3   9  17        7.86       11.11     12.16 o 
  -2   9  17        9.37       28.21     12.34 o 
  -1   9  17        0.61       -4.35      7.61 o 
   0   9  17        0.09       -2.26      8.70 o 
   1   9  17        7.85       10.30      7.84 o 
   2   9  17        6.48       14.80      8.07 o 
   3   9  17       14.53       11.06      8.26 o 
   4   9  17        5.39       -2.04      8.45 o 
   5   9  17       10.24       10.80      9.90 o 
   6   9  17        0.62        3.52     12.89 o 
   7   9  17        0.07       -4.70     13.87 o 
   8   9  17        0.14      -15.57     15.57 o 
   9   9  17        0.20       13.61     18.74 o 
  -9  10  17        2.79       29.05     25.58 o 
  -8  10  17       14.42        8.63     20.25 o 
  -7  10  17       32.67       36.17     19.95 o 
  -6  10  17        5.92       11.95     18.44 o 
  -5  10  17       13.10      -17.45     17.45 o 
  -4  10  17        0.51      -12.02     15.99 o 
  -3  10  17        4.63       -4.24     13.04 o 
  -2  10  17        5.88       19.85     11.93 o 
  -1  10  17        1.15       15.86     11.48 o 
   0  10  17        7.57       21.95      9.57 o 
   1  10  17       11.29       17.00      9.41 o 
   2  10  17       20.64       32.89     10.06 o 
   3  10  17       13.71       -5.04     11.97 o 
   4  10  17       16.03        6.53      9.66 o 
   5  10  17        4.50        0.89     10.65 o 
   6  10  17       16.40       22.83     13.48 o 
   7  10  17       11.53       16.59     17.60 o 
   8  10  17        7.59       16.89     19.24 o 
   9  10  17       16.41       21.13     36.80 o 
  -8  11  17        8.36       28.70     23.49 o 
  -7  11  17       30.83        2.24     19.71 o 
  -6  11  17       40.48       49.16     20.32 o 
  -5  11  17       11.47       19.28     17.75 o 
  -4  11  17       15.89       39.17     19.21 o 
  -3  11  17       10.12       31.29     18.34 o 
  -2  11  17        8.40       44.49     13.67 o 
  -1  11  17        9.41       27.60     13.01 o 
   0  11  17       10.51       17.85     12.21 o 
   1  11  17        3.19       13.48     10.91 o 
   2  11  17       10.91       10.48     10.93 o 
   3  11  17       28.17       19.14     13.41 o 
   4  11  17       17.80       34.83     12.23 o 
   5  11  17        2.35        1.91     11.04 o 
   6  11  17        1.90       30.18     18.49 o 
   7  11  17        8.62       17.09     19.45 o 
   8  11  17       17.69        6.98     25.97 o 
  -7  12  17       42.08       23.17     22.32 o 
  -6  12  17       13.85        9.95     22.95 o 
  -5  12  17        9.44        1.86     17.51 o 
  -4  12  17        9.75       50.31     22.03 o 
  -3  12  17        9.46       11.39     17.28 o 
  -2  12  17        1.95       -8.62     14.78 o 
  -1  12  17        1.42       -6.05     15.01 o 
   0  12  17        1.43       15.64     15.29 o 
   1  12  17        3.97       -7.16     11.57 o 
   2  12  17        3.37        8.36     11.69 o 
   3  12  17        3.96       11.21     16.85 o 
   4  12  17       23.42       -4.71     13.35 o 
   5  12  17       12.41       13.70     15.90 o 
   6  12  17       15.65       -5.16     15.03 o 
   7  12  17       21.16       21.83     27.13 o 
  -5  13  17        4.93        0.95     19.17 o 
  -4  13  17        6.47        2.79     18.46 o 
  -3  13  17        0.46       -1.60     19.29 o 
  -2  13  17        0.10        0.88     17.11 o 
  -1  13  17        1.68       -9.26     16.02 o 
   0  13  17       13.87       33.04     17.69 o 
   1  13  17        5.51       15.26     17.14 o 
   2  13  17        7.62        5.52     14.05 o 
   3  13  17        2.21       12.76     16.02 o 
   4  13  17        3.04       15.22     16.24 o 
   5  13  17        8.32       -2.12     18.23 o 
  -3  14  17        1.56       11.42     19.66 o 
  -2  14  17        1.80       31.95     19.76 o 
  -1  14  17        1.87       17.03     18.42 o 
   0  14  17        5.03       17.01     19.28 o 
   1  14  17        4.53        0.32     20.38 o 
   2  14  17        9.04       10.34     21.78 o 
   3  14  17        0.63       15.16     17.32 o 
 -10   0  18       30.51       48.94     30.18 o 
  -8   0  18     1421.49     1272.32     60.56 o 
  -6   0  18     1422.63     1318.63     53.75 o 
  -4   0  18     8330.02     7563.42    121.22 o 
  -2   0  18     2882.83     2931.52     40.76 o 
   0   0  18        0.12        2.63      5.49 o 
   2   0  18     2877.99     2860.97     52.52 o 
   4   0  18     8646.95     7554.04     85.42 o 
   6   0  18     1460.48     1302.48     25.78 o 
   8   0  18     1446.23     1334.08     34.44 o 
  10   0  18       30.53       -5.91     23.89 o 
  12   0  18       21.25       60.11     35.39 o 
 -11   1  18      125.30      125.92     41.49 o 
 -10   1  18       15.35        3.78     18.34 o 
  -9   1  18      286.58      271.55     42.58 o 
  -8   1  18       35.36       19.84     16.64 o 
  -7   1  18       51.94       52.40     25.78 o 
  -6   1  18       82.28      112.91     15.76 o 
  -5   1  18     3943.31     3741.40    103.77 o 
  -4   1  18      875.44      801.20     24.74 o 
  -3   1  18      815.82      850.94     12.85 o 
  -2   1  18      928.29      942.01     12.82 o 
  -1   1  18       40.34       60.55      3.81 o 
   0   1  18     1768.90     1769.68     20.60 o 
   1   1  18       32.74       59.62      5.49 o 
   2   1  18      939.13      919.03     14.43 o 
   3   1  18      846.05      825.25     11.36 o 
   4   1  18      890.40      744.29     10.19 o 
   5   1  18     4075.62     3721.61     34.94 o 
   6   1  18       79.41       90.64      7.68 o 
   7   1  18       56.99       48.70      8.35 o 
   8   1  18       35.10       35.73      9.70 o 
   9   1  18      308.19      277.14     39.11 o 
  10   1  18       14.18        5.47     16.53 o 
  11   1  18      146.57      119.71     24.68 o 
  12   1  18       28.33       43.57     22.63 o 
 -12   2  18        4.99       -7.71     33.20 o 
 -11   2  18       31.47       85.54     35.83 o 
 -10   2  18      232.57      257.48     29.81 o 
  -9   2  18        0.49       12.05     17.82 o 
  -8   2  18       76.75       90.87     19.71 o 
  -7   2  18       63.60       56.32     16.70 o 
  -6   2  18       33.79       28.56     12.87 o 
  -5   2  18      711.15      708.67     15.61 o 
  -4   2  18      333.19      311.95     14.06 o 
  -3   2  18       64.36       59.51      6.12 o 
  -2   2  18      332.73      322.96      7.95 o 
  -1   2  18      460.37      495.21     11.99 o 
   0   2  18        0.08       -3.97      3.97 o 
   1   2  18      452.29      464.72      9.47 o 
   2   2  18      334.74      320.60      7.21 o 
   3   2  18       70.21       65.54      5.27 o 
   4   2  18      312.73      271.63      7.61 o 
   5   2  18      760.32      674.76     12.22 o 
   6   2  18       27.09       26.03      6.59 o 
   7   2  18       66.72       73.56      9.71 o 
   8   2  18       84.56       86.02     12.71 o 
   9   2  18        0.70        9.01     13.25 o 
  10   2  18      214.62      203.67     25.31 o 
  11   2  18       35.20       40.35     20.58 o 
  12   2  18        8.56       16.50     31.40 o 
 -11   3  18       15.06       38.79     35.58 o 
 -10   3  18       48.48       52.21     32.17 o 
  -9   3  18       68.70       65.44     21.50 o 
  -8   3  18      189.22      185.29     23.54 o 
  -7   3  18       26.28       31.33     16.03 o 
  -6   3  18       71.80       63.44     11.31 o 
  -5   3  18      405.40      362.64     12.29 o 
  -4   3  18      227.12      242.72      9.44 o 
  -3   3  18      322.29      288.65      9.35 o 
  -2   3  18      616.59      546.94     10.59 o 
  -1   3  18        9.38        4.50      3.48 o 
   0   3  18     1285.77     1261.60     14.83 o 
   1   3  18        9.38        3.22      4.75 o 
   2   3  18      604.07      536.36      8.95 o 
   3   3  18      311.11      301.48      9.67 o 
   4   3  18      223.82      251.75      9.38 o 
   5   3  18      408.02      368.40      9.87 o 
   6   3  18       77.14       64.39      8.86 o 
   7   3  18       25.15       10.61      8.47 o 
   8   3  18      190.94      205.40     15.82 o 
   9   3  18       75.00       48.14     15.41 o 
  10   3  18       47.46       28.67     15.99 o 
  11   3  18       18.31       19.53     20.28 o 
 -11   4  18       97.15      120.67     40.01 o 
 -10   4  18       39.34       20.87     31.85 o 
  -9   4  18       33.58       39.94     30.76 o 
  -8   4  18      119.62       93.54     20.26 o 
  -7   4  18       70.36       60.99     13.47 o 
  -6   4  18       36.64       46.50     11.31 o 
  -5   4  18      237.97      205.29     10.72 o 
  -4   4  18     1104.57      952.27     24.95 o 
  -3   4  18      329.83      315.74     10.14 o 
  -2   4  18      355.15      366.34      8.47 o 
  -1   4  18      647.12      646.19     10.48 o 
   0   4  18        0.06       -3.50      3.50 o 
   1   4  18      655.23      621.19      8.71 o 
   2   4  18      358.31      369.50      7.45 o 
   3   4  18      325.55      313.76      8.87 o 
   4   4  18     1143.31      934.20     16.59 o 
   5   4  18      229.67      202.41     11.29 o 
   6   4  18       32.12       34.65      8.50 o 
   7   4  18       63.64       70.23     11.83 o 
   8   4  18      110.20       98.48     14.11 o 
   9   4  18       36.05       19.88     23.24 o 
  10   4  18       44.57       44.37     17.42 o 
  11   4  18      111.02      101.47     25.37 o 
 -11   5  18      119.07      155.28     45.40 o 
 -10   5  18      155.28      173.46     41.87 o 
  -9   5  18      142.98       89.01     35.64 o 
  -8   5  18      400.45      494.17     49.58 o 
  -7   5  18        8.54        7.98     10.54 o 
  -6   5  18      129.55      128.48     13.01 o 
  -5   5  18      886.83      742.49     19.99 o 
  -4   5  18      183.59      175.10     10.31 o 
  -3   5  18      160.15      149.56      8.61 o 
  -2   5  18     3332.24     3155.04     30.74 o 
  -1   5  18     1108.73      960.41     12.54 o 
   0   5  18      714.73      665.95      9.38 o 
   1   5  18     1102.25      968.62     11.52 o 
   2   5  18     3341.00     3144.68     28.58 o 
   3   5  18      154.28      146.48      7.37 o 
   4   5  18      185.12      174.92      9.19 o 
   5   5  18      899.77      709.35     17.30 o 
   6   5  18      120.73      141.02     10.90 o 
   7   5  18       11.44       -0.33      9.44 o 
   8   5  18      402.92      501.18     23.48 o 
   9   5  18      149.93      144.13     17.82 o 
  10   5  18      164.41      233.65     24.49 o 
  11   5  18      131.56      116.07     26.78 o 
 -11   6  18      168.49      168.27     48.84 o 
 -10   6  18      554.50      688.23     69.49 o 
  -9   6  18      544.87      629.66     44.58 o 
  -8   6  18      118.26      106.51     18.79 o 
  -7   6  18      178.50      167.60     19.59 o 
  -6   6  18      177.67      165.30     15.72 o 
  -5   6  18      191.63      187.74     15.20 o 
  -4   6  18       72.33       73.64     10.12 o 
  -3   6  18     1143.15     1067.37     24.91 o 
  -2   6  18     1728.96     1666.94     24.39 o 
  -1   6  18     1707.47     1563.27     18.94 o 
   0   6  18        0.05       -4.22      4.22 o 
   1   6  18     1696.36     1569.06     16.99 o 
   2   6  18     1747.71     1607.00     19.68 o 
   3   6  18     1172.73     1046.12     16.83 o 
   4   6  18       67.46       77.24     14.60 o 
   5   6  18      200.04      201.10     12.92 o 
   6   6  18      177.56      218.70     15.92 o 
   7   6  18      164.16      151.18     14.01 o 
   8   6  18      118.09      115.80     16.41 o 
   9   6  18      567.33      616.37     29.62 o 
  10   6  18      527.88      595.72     33.90 o 
  11   6  18      200.08      124.97     40.46 o 
 -10   7  18      132.79       89.83     57.89 o 
  -9   7  18       94.36       23.00     26.17 o 
  -8   7  18       76.26       53.08     24.82 o 
  -7   7  18       28.20       16.60     16.04 o 
  -6   7  18       48.91       47.58     15.96 o 
  -5   7  18       27.33        8.98     11.39 o 
  -4   7  18      104.17      112.31     18.60 o 
  -3   7  18       61.38       59.85      9.22 o 
  -2   7  18      414.11      397.01     13.36 o 
  -1   7  18      385.76      360.66     11.52 o 
   0   7  18      760.84      702.87     12.74 o 
   1   7  18      385.17      357.90      9.48 o 
   2   7  18      432.73      393.86     10.80 o 
   3   7  18       67.08       58.80      7.31 o 
   4   7  18      108.67      129.84     11.68 o 
   5   7  18       23.67       12.59     10.65 o 
   6   7  18       54.93       70.09     13.02 o 
   7   7  18       27.63       31.22     11.63 o 
   8   7  18       71.58       89.92     16.26 o 
   9   7  18       78.55       49.35     19.14 o 
  10   7  18      129.86      190.57     24.76 o 
 -10   8  18       27.14       74.13     32.06 o 
  -9   8  18        7.75       -2.93     19.17 o 
  -8   8  18       12.10       -0.42     18.40 o 
  -7   8  18      103.12       88.16     20.03 o 
  -6   8  18       15.31       20.18     15.17 o 
  -5   8  18       22.91       14.89     12.52 o 
  -4   8  18      450.42      493.36     23.13 o 
  -3   8  18       24.77       10.69     12.29 o 
  -2   8  18       51.62       57.56     10.65 o 
  -1   8  18       45.99       48.75      7.27 o 
   0   8  18        0.06       -2.80      6.11 o 
   1   8  18       47.49       41.71      7.64 o 
   2   8  18       44.30       34.15      7.81 o 
   3   8  18       24.52       19.34      7.20 o 
   4   8  18      442.96      464.42     14.55 o 
   5   8  18       20.69        9.82     11.25 o 
   6   8  18       14.39       26.94     13.37 o 
   7   8  18      110.56       90.49     16.05 o 
   8   8  18        7.23        5.69     14.38 o 
   9   8  18        9.41        6.17     17.87 o 
  10   8  18       27.57       28.03     26.30 o 
  -9   9  18       14.46      -10.98     22.63 o 
  -8   9  18       55.22       26.42     19.59 o 
  -7   9  18       13.45       22.66     18.76 o 
  -6   9  18       60.82       41.81     24.60 o 
  -5   9  18      154.81      190.26     23.26 o 
  -4   9  18       35.55       29.72     14.28 o 
  -3   9  18      174.22      215.65     21.98 o 
  -2   9  18      392.27      458.13     22.16 o 
  -1   9  18      206.46      222.53     12.33 o 
   0   9  18        3.00       -6.97      7.46 o 
   1   9  18      216.14      232.66     11.93 o 
   2   9  18      402.11      458.30     14.94 o 
   3   9  18      191.53      212.90     12.14 o 
   4   9  18       35.41       27.06      9.52 o 
   5   9  18      170.11      210.79     18.15 o 
   6   9  18       68.53       53.94     14.77 o 
   7   9  18       13.65       11.49     14.78 o 
   8   9  18       52.57       51.06     19.55 o 
   9   9  18       14.03       15.13     19.07 o 
  -8  10  18      127.15      134.08     24.69 o 
  -7  10  18      191.74      191.92     25.22 o 
  -6  10  18      274.83      267.18     30.22 o 
  -5  10  18        6.71       28.57     22.92 o 
  -4  10  18       88.77       93.36     17.53 o 
  -3  10  18       95.12       47.30     15.14 o 
  -2  10  18       64.33       76.19     13.42 o 
  -1  10  18      180.86      201.29     15.54 o 
   0  10  18        0.37       -2.29     11.48 o 
   1  10  18      166.28      178.44     13.23 o 
   2  10  18       62.07       63.20     11.15 o 
   3  10  18      101.41       82.44     11.75 o 
   4  10  18       92.36       99.99     12.70 o 
   5  10  18        5.31       -2.32     10.70 o 
   6  10  18      269.17      291.88     28.05 o 
   7  10  18      189.56      204.17     24.45 o 
   8  10  18      119.06      138.40     23.83 o 
  -8  11  18      145.54      100.95     30.41 o 
  -7  11  18      127.78      116.42     24.63 o 
  -6  11  18       95.09       62.87     28.68 o 
  -5  11  18       48.72       63.26     18.19 o 
  -4  11  18      544.63      601.95     44.14 o 
  -3  11  18      610.83      584.87     32.11 o 
  -2  11  18      195.28      233.34     18.44 o 
  -1  11  18      166.67      173.93     16.62 o 
   0  11  18      947.10      880.27     25.15 o 
   1  11  18      183.62      207.10     17.28 o 
   2  11  18      201.43      213.83     15.48 o 
   3  11  18      621.30      620.02     24.73 o 
   4  11  18      526.90      564.51     23.98 o 
   5  11  18       43.07       35.59     15.42 o 
   6  11  18       86.65      109.18     21.73 o 
   7  11  18      139.58      128.55     24.24 o 
   8  11  18      134.18      171.40     43.93 o 
  -6  12  18      102.42      101.68     24.84 o 
  -5  12  18       34.35       23.16     18.44 o 
  -4  12  18      321.07      272.67     45.80 o 
  -3  12  18      101.24      112.57     19.75 o 
  -2  12  18       14.77       15.03     15.98 o 
  -1  12  18       17.76       17.46     16.14 o 
   0  12  18        0.21       -7.63     13.00 o 
   1  12  18       20.12       10.52     16.63 o 
   2  12  18       18.80       19.48     12.24 o 
   3  12  18       88.64       95.73     17.49 o 
   4  12  18      286.88      310.13     23.34 o 
   5  12  18       35.24       41.89     18.84 o 
   6  12  18       97.97      106.95     29.03 o 
  -5  13  18        8.34       -0.25     19.29 o 
  -4  13  18      111.03       88.41     20.87 o 
  -3  13  18      153.57      137.42     22.00 o 
  -2  13  18       75.96       96.85     19.81 o 
  -1  13  18       31.51       59.89     18.53 o 
   0  13  18      228.22      240.68     23.71 o 
   1  13  18       32.91       45.13     20.85 o 
   2  13  18       76.54       74.17     22.43 o 
   3  13  18      156.49      148.26     20.21 o 
   4  13  18      120.23      121.76     22.17 o 
   5  13  18        9.64        0.54     18.93 o 
  -3  14  18       10.19       -0.02     19.09 o 
  -2  14  18       30.97       36.19     19.90 o 
  -1  14  18        5.10      -13.50     20.88 o 
   0  14  18        0.01      -17.51     20.43 o 
   1  14  18        7.27      -19.61     20.83 o 
   2  14  18       30.81       22.91     21.72 o 
   3  14  18        6.42       18.64     29.16 o 
  -9   0  19        3.40       -5.33     24.08 o 
  -7   0  19        4.50        6.36     20.17 o 
  -5   0  19       17.18      -10.40     10.48 o 
  -3   0  19       18.20       -0.53      7.75 o 
  -1   0  19        1.41       -1.08      3.87 o 
   1   0  19        5.37        1.93     14.39 o 
   3   0  19        0.70        4.40      8.35 o 
   5   0  19        2.83       -1.04      6.31 o 
   7   0  19        1.34       -3.45      9.68 o 
   9   0  19        1.12       23.44     23.12 o 
  11   0  19       10.16        3.34     26.52 o 
 -11   1  19        0.98        6.94     29.67 o 
 -10   1  19        2.57       22.77     19.99 o 
  -9   1  19        0.61        4.96     17.07 o 
  -8   1  19        0.16        8.77     29.19 o 
  -7   1  19        0.58      -18.65     19.97 o 
  -6   1  19        5.70       24.10     12.94 o 
  -5   1  19        8.73       24.90      8.12 o 
  -4   1  19       18.56        3.80      6.82 o 
  -3   1  19        1.25        2.97      4.75 o 
  -2   1  19       12.54       19.42      4.12 o 
  -1   1  19        2.91        6.36      3.43 o 
   0   1  19        9.29       18.61      5.49 o 
   1   1  19        3.70        1.23      4.30 o 
   2   1  19       12.89        7.34      5.02 o 
   3   1  19        3.11        2.16      3.99 o 
   4   1  19        0.70       -3.69      3.69 o 
   5   1  19        4.88       13.29      5.16 o 
   6   1  19        1.16       -0.84      5.74 o 
   7   1  19        0.47        4.23      7.25 o 
   8   1  19        2.08       -8.19      8.19 o 
   9   1  19        2.24       -1.83     32.17 o 
  10   1  19        1.54        0.15     16.44 o 
  11   1  19        1.45       -3.18     18.00 o 
  12   1  19        0.39       -3.98     30.57 o 
 -11   2  19        0.43        3.47     32.56 o 
 -10   2  19        0.55       18.11     28.51 o 
  -9   2  19        3.46        2.22     18.21 o 
  -8   2  19        0.69        2.63     16.01 o 
  -7   2  19        1.84       17.52     14.83 o 
  -6   2  19        1.42       11.91     12.11 o 
  -5   2  19        4.98        2.67      6.50 o 
  -4   2  19        5.09       -3.51      7.15 o 
  -3   2  19       13.61       22.03      5.24 o 
  -2   2  19        0.18        9.39      4.13 o 
  -1   2  19        0.01        1.79      4.07 o 
   0   2  19        4.79       10.31      4.28 o 
   1   2  19        2.83       -2.48      3.81 o 
   2   2  19        0.52       -3.49      3.66 o 
   3   2  19       11.23       11.22      3.94 o 
   4   2  19        0.02       -4.30      4.30 o 
   5   2  19        1.04        0.93      5.02 o 
   6   2  19        1.02       -4.18      5.88 o 
   7   2  19        1.43       -7.23      7.23 o 
   8   2  19        0.98       -3.31      9.54 o 
   9   2  19        1.77       -9.68     14.85 o 
  10   2  19        0.61        6.93     17.06 o 
  11   2  19        0.32       -6.07     18.02 o 
 -11   3  19        0.40       30.18     33.78 o 
 -10   3  19        3.56        6.49     28.83 o 
  -9   3  19        0.40      -14.96     24.92 o 
  -8   3  19        1.13      -18.46     18.46 o 
  -7   3  19        1.20        9.23     14.27 o 
  -6   3  19        0.79      -11.35     11.35 o 
  -5   3  19        0.10        0.37      6.15 o 
  -4   3  19        2.77       -5.13      5.13 o 
  -3   3  19        0.62       -3.58      5.13 o 
  -2   3  19        2.57       -0.97      4.32 o 
  -1   3  19        0.85       -3.32      3.32 o 
   0   3  19        0.33        6.91      4.28 o 
   1   3  19        3.38       -4.77      4.77 o 
   2   3  19        6.35        0.26      4.23 o 
   3   3  19        1.83       -2.32      4.18 o 
   4   3  19        0.39       -4.38      5.07 o 
   5   3  19        0.27       -4.21      5.18 o 
   6   3  19        0.41        2.75      7.15 o 
   7   3  19        0.37        2.69      8.18 o 
   8   3  19        1.86        1.18     10.22 o 
   9   3  19        0.44       -9.20     13.12 o 
  10   3  19        3.89       -4.37     21.13 o 
  11   3  19        0.28       -4.03     18.73 o 
 -11   4  19        0.38       11.50     33.97 o 
 -10   4  19        2.98       13.74     30.57 o 
  -9   4  19        1.70      -19.20     26.33 o 
  -8   4  19        3.57       18.62     27.55 o 
  -7   4  19        0.56       10.72     10.78 o 
  -6   4  19        1.08        0.24     12.04 o 
  -5   4  19        4.18        9.97      6.84 o 
  -4   4  19        3.36       10.03      6.85 o 
  -3   4  19       16.39       25.88      7.01 o 
  -2   4  19        3.18        3.59      4.50 o 
  -1   4  19        2.04       -3.73      4.29 o 
   0   4  19        4.81        1.01      4.19 o 
   1   4  19        0.94       -3.27      3.76 o 
   2   4  19        1.50        0.09      4.15 o 
   3   4  19        7.17       10.27      5.64 o 
   4   4  19        1.02       -2.26      5.61 o 
   5   4  19        9.21        9.69      6.92 o 
   6   4  19        3.48       -2.38      7.75 o 
   7   4  19        0.91       12.98     10.42 o 
   8   4  19        0.43       -5.08     10.28 o 
   9   4  19        1.63       16.77     14.48 o 
  10   4  19        0.48        3.96     18.41 o 
  11   4  19        3.80       15.25     20.57 o 
 -11   5  19       11.24      -20.74     34.94 o 
 -10   5  19       17.32       38.15     34.55 o 
  -9   5  19        3.85      -27.49     27.49 o 
  -8   5  19       13.42       -0.71     25.75 o 
  -7   5  19        0.87       -9.09     16.96 o 
  -6   5  19        1.89       -2.26     16.15 o 
  -5   5  19       19.48       13.28      8.51 o 
  -4   5  19        5.97        6.58      7.87 o 
  -3   5  19       12.36       -4.05      7.00 o 
  -2   5  19       20.86       48.67     14.46 o 
  -1   5  19       12.84        6.90      5.09 o 
   0   5  19        0.13       -3.57      4.37 o 
   1   5  19        0.45       13.75      5.55 o 
   2   5  19       20.24       33.72      9.14 o 
   3   5  19        4.21        1.53      4.99 o 
   4   5  19        6.65        1.98      6.70 o 
   5   5  19        7.72       -3.69      7.28 o 
   6   5  19        6.69        5.95      7.58 o 
   7   5  19        0.08       -9.24      9.24 o 
   8   5  19        0.09       10.09     12.20 o 
   9   5  19        1.85       -3.92     13.38 o 
  10   5  19       21.10       21.28     20.07 o 
  11   5  19        0.05       13.26     21.51 o 
 -10   6  19       20.98       53.02     27.92 o 
  -9   6  19        8.03        3.82     23.84 o 
  -8   6  19       21.76        8.78     21.26 o 
  -7   6  19        8.36      -13.63     13.63 o 
  -6   6  19        4.99       -5.72     10.99 o 
  -5   6  19        3.45       13.24     10.45 o 
  -4   6  19       14.55        9.65      8.38 o 
  -3   6  19        6.89        9.49      7.34 o 
  -2   6  19       17.45       26.57      7.39 o 
  -1   6  19        9.26       17.76      5.15 o 
   0   6  19       10.83        5.47      4.30 o 
   1   6  19       11.81       14.34      6.21 o 
   2   6  19       15.09       21.80      6.00 o 
   3   6  19        2.64        2.55      5.87 o 
   4   6  19       17.09       12.82      7.04 o 
   5   6  19        5.15        4.16      8.10 o 
   6   6  19       12.30       -1.04     10.31 o 
   7   6  19        0.56        2.96     10.13 o 
   8   6  19        8.23        6.12     13.25 o 
   9   6  19        8.44       11.59     14.65 o 
  10   6  19       11.88       11.04     20.29 o 
 -10   7  19       24.84        1.04     27.80 o 
  -9   7  19        5.20        4.85     24.50 o 
  -8   7  19       13.38        0.81     16.42 o 
  -7   7  19        0.49      -11.98     14.89 o 
  -6   7  19        2.52       -4.01     11.58 o 
  -5   7  19        7.47        0.37     11.26 o 
  -4   7  19       12.98       16.78     12.91 o 
  -3   7  19       17.50        0.26      8.12 o 
  -2   7  19        6.74       -7.33      7.33 o 
  -1   7  19        0.79       -4.83      5.56 o 
   0   7  19        6.58       -0.27      5.09 o 
   1   7  19        8.29       -2.50      5.08 o 
   2   7  19        2.13       -0.86      5.63 o 
   3   7  19       12.02       -2.55      7.47 o 
   4   7  19        7.83       19.91      9.19 o 
   5   7  19        4.92      -10.02     10.02 o 
   6   7  19        1.41      -10.62     10.62 o 
   7   7  19        1.24        7.88     11.00 o 
   8   7  19        2.19        2.18     13.39 o 
   9   7  19       12.34       13.10     17.45 o 
  10   7  19        5.04       28.14     28.67 o 
 -10   8  19        5.60       34.87     41.04 o 
  -9   8  19        0.75        9.20     19.51 o 
  -8   8  19        3.42        4.20     17.64 o 
  -7   8  19        1.92       -6.92     17.24 o 
  -6   8  19        0.78      -14.04     14.07 o 
  -5   8  19        0.42       -8.73     11.61 o 
  -4   8  19        7.96        7.28     12.01 o 
  -3   8  19        9.05       13.43     11.63 o 
  -2   8  19        3.40       -6.27      8.96 o 
  -1   8  19        3.04        0.62      7.90 o 
   0   8  19        2.54       -5.27      6.38 o 
   1   8  19        0.45        0.53      6.74 o 
   2   8  19        1.18       -1.09      6.90 o 
   3   8  19        1.25       -0.31      7.25 o 
   4   8  19        1.20        6.54      9.21 o 
   5   8  19        1.00       -9.56      9.56 o 
   6   8  19        5.57      -11.61     11.61 o 
   7   8  19        0.95       -6.68     12.57 o 
   8   8  19        5.61       -0.55     14.55 o 
   9   8  19        0.55      -19.18     19.18 o 
  10   8  19        7.29      -12.46     32.62 o 
  -9   9  19        2.57        8.60     20.27 o 
  -8   9  19        1.21       -4.41     19.01 o 
  -7   9  19        1.92        6.25     18.12 o 
  -6   9  19        1.85      -15.77     15.77 o 
  -5   9  19       11.28       15.97     16.32 o 
  -4   9  19        0.30      -10.12     12.56 o 
  -3   9  19        0.99        7.95     12.27 o 
  -2   9  19        4.69       -0.06     11.72 o 
  -1   9  19        0.81        9.47      8.99 o 
   0   9  19        2.92       -3.99      7.43 o 
   1   9  19        3.21       -5.64      7.35 o 
   2   9  19        6.57       13.00      8.06 o 
   3   9  19        1.69       -4.57      8.15 o 
   4   9  19        4.96       -6.47      8.56 o 
   5   9  19        1.66        9.19     12.41 o 
   6   9  19        2.83       -4.46     12.72 o 
   7   9  19        0.84       -5.07     14.23 o 
   8   9  19        1.96        0.31     17.27 o 
   9   9  19        7.96       14.46     19.21 o 
  -8  10  19       48.38       38.07     21.56 o 
  -7  10  19        8.13       19.76     20.09 o 
  -6  10  19        5.14       -4.83     24.09 o 
  -5  10  19        1.79        6.86     22.68 o 
  -4  10  19       19.30      -13.93     13.93 o 
  -3  10  19       15.93       48.30     15.20 o 
  -2  10  19       12.74        2.46     11.80 o 
  -1  10  19        2.04       -1.11     11.18 o 
   0  10  19        3.90        1.71     10.77 o 
   1  10  19        0.57        0.05      9.25 o 
   2  10  19        0.12        1.53      9.42 o 
   3  10  19       18.03        4.20      9.92 o 
   4  10  19       18.26        5.56     11.55 o 
   5  10  19       10.76       13.78     13.85 o 
   6  10  19        1.58       17.33     15.20 o 
   7  10  19        4.41       47.93     19.37 o 
   8  10  19       14.87       39.86     19.67 o 
  -7  11  19       19.03       32.58     21.30 o 
  -6  11  19       20.50       32.96     19.88 o 
  -5  11  19        2.00        9.42     18.45 o 
  -4  11  19        8.63       68.90     20.77 o 
  -3  11  19        4.68       27.78     25.71 o 
  -2  11  19        0.39        5.61     12.85 o 
  -1  11  19        6.25       15.95     13.02 o 
   0  11  19        4.65       25.71     19.71 o 
   1  11  19        4.83        1.73     12.25 o 
   2  11  19        0.18       24.95     12.79 o 
   3  11  19        5.39       27.92     12.55 o 
   4  11  19        9.53       60.22     15.10 o 
   5  11  19        1.79       12.52     14.86 o 
   6  11  19        6.42      -13.26     17.16 o 
   7  11  19        8.21       -4.73     18.94 o 
  -6  12  19       12.90       26.27     21.24 o 
  -5  12  19        6.94      -17.10     17.10 o 
  -4  12  19       14.68       60.04     22.16 o 
  -3  12  19        5.39       12.52     16.13 o 
  -2  12  19        6.86        6.02     15.39 o 
  -1  12  19        5.29      -14.76     14.76 o 
   0  12  19        7.06       -9.73     13.53 o 
   1  12  19       10.47       -9.93     14.56 o 
   2  12  19        1.42        2.90     13.00 o 
   3  12  19       22.92       13.23     13.60 o 
   4  12  19       19.16       13.72     17.20 o 
   5  12  19       13.35       19.11     18.59 o 
   6  12  19        3.00       -7.21     24.34 o 
  -5  13  19        5.81       -2.54     19.38 o 
  -4  13  19        0.64        9.64     18.80 o 
  -3  13  19        0.38       -2.07     17.70 o 
  -2  13  19        0.95       24.04     17.93 o 
  -1  13  19        0.10      -17.30     18.44 o 
   0  13  19        2.92        9.53     19.42 o 
   1  13  19        2.50       13.84     19.71 o 
   2  13  19        9.25        8.05     19.63 o 
   3  13  19        1.65      -15.38     21.62 o 
   4  13  19        5.19       13.64     18.53 o 
   5  13  19        3.28       -1.77     18.82 o 
  -2  14  19        6.28       -6.07     21.29 o 
  -1  14  19        0.28       15.33     21.86 o 
   0  14  19        2.17       -1.19     21.00 o 
   1  14  19        0.49       15.71     25.94 o 
   2  14  19        3.21       12.69     24.93 o 
   3  14  19        3.13       -1.41     34.74 o 
  -8   0  20      253.21      259.58     35.32 o 
  -6   0  20      123.21      133.64     23.70 o 
  -4   0  20     7515.72     6974.17    113.50 o 
  -2   0  20     3525.42     3472.93     52.20 o 
   0   0  20     2611.80     2571.17     47.74 o 
   2   0  20     3458.22     3485.98    105.00 o 
   4   0  20     7737.55     6912.82     79.03 o 
   6   0  20      117.85      139.44     13.23 o 
   8   0  20      269.45      310.45     54.75 o 
  10   0  20      230.65      254.76     39.50 o 
 -10   1  20      216.16      261.25     41.61 o 
  -9   1  20      305.00      352.18     42.58 o 
  -8   1  20       40.41       55.65     17.62 o 
  -7   1  20       57.43       41.13     15.56 o 
  -6   1  20      807.08      708.56     34.13 o 
  -5   1  20      564.11      504.07     17.31 o 
  -4   1  20      375.31      344.83     16.69 o 
  -3   1  20       88.97       86.07      6.10 o 
  -2   1  20      747.68      716.45     11.01 o 
  -1   1  20      351.38      333.53      6.08 o 
   0   1  20        0.04       -4.67      5.65 o 
   1   1  20      354.74      338.67      9.38 o 
   2   1  20      782.58      700.27     12.59 o 
   3   1  20       86.02       99.74      4.96 o 
   4   1  20      380.67      349.93      8.80 o 
   5   1  20      553.82      513.08     10.53 o 
   6   1  20      836.17      781.80     14.70 o 
   7   1  20       65.93       64.55     11.49 o 
   8   1  20       38.89       30.78     10.37 o 
   9   1  20      315.21      316.75     26.95 o 
  10   1  20      228.43      242.70     27.06 o 
  11   1  20      106.29      109.22     24.13 o 
 -10   2  20       75.42       71.99     32.62 o 
  -9   2  20       76.29       55.29     30.31 o 
  -8   2  20       27.06       23.44     16.88 o 
  -7   2  20       67.83       55.11     16.65 o 
  -6   2  20      170.88      182.22     18.62 o 
  -5   2  20      371.91      352.24     15.78 o 
  -4   2  20      251.70      278.31     11.20 o 
  -3   2  20     2582.37     2429.00     26.05 o 
  -2   2  20      536.44      484.88      9.56 o 
  -1   2  20      111.79      110.01      6.78 o 
   0   2  20     1062.90     1000.29     17.26 o 
   1   2  20      107.01      103.86      5.93 o 
   2   2  20      535.22      500.38      9.21 o 
   3   2  20     2611.46     2380.31     22.36 o 
   4   2  20      261.73      251.76      7.68 o 
   5   2  20      375.53      348.03      9.43 o 
   6   2  20      168.30      162.78      9.95 o 
   7   2  20       74.46       61.85      9.29 o 
   8   2  20       30.96       20.02     12.31 o 
   9   2  20       80.96       64.50     18.50 o 
  10   2  20       73.44       42.55     19.57 o 
  11   2  20       31.16       34.85     25.01 o 
 -10   3  20       88.11       50.86     33.14 o 
  -9   3  20       24.36       -5.27     26.39 o 
  -8   3  20       29.58       56.51     26.72 o 
  -7   3  20      312.18      324.70     37.50 o 
  -6   3  20       15.11        7.72      9.58 o 
  -5   3  20      102.58       87.54      8.26 o 
  -4   3  20       23.48       17.47      6.07 o 
  -3   3  20      102.48       97.44      7.55 o 
  -2   3  20      440.90      384.60     10.83 o 
  -1   3  20       16.82       20.82      3.88 o 
   0   3  20        0.06       -0.16      4.10 o 
   1   3  20       15.32       18.09      5.45 o 
   2   3  20      453.78      369.06      8.76 o 
   3   3  20      109.10      111.82      6.13 o 
   4   3  20       22.73       14.65      5.61 o 
   5   3  20       99.32       85.45      7.00 o 
   6   3  20       11.33        4.06      7.42 o 
   7   3  20      294.83      300.72     14.85 o 
   8   3  20       31.88       27.44     11.24 o 
   9   3  20       26.60       12.49     16.79 o 
  10   3  20      104.30      105.06     32.24 o 
  11   3  20       15.84       13.98     19.39 o 
 -10   4  20        6.89       30.63     34.16 o 
  -9   4  20       69.09       56.13     31.40 o 
  -8   4  20      116.02       81.62     31.34 o 
  -7   4  20       34.34       39.97     17.11 o 
  -6   4  20       93.61       64.76     15.48 o 
  -5   4  20      695.93      670.14     17.06 o 
  -4   4  20      419.34      374.61     15.03 o 
  -3   4  20     2430.41     2176.76     32.74 o 
  -2   4  20      249.49      279.94     10.18 o 
  -1   4  20       11.61        5.97      4.63 o 
   0   4  20      594.16      562.71      8.54 o 
   1   4  20        9.36        6.99      4.32 o 
   2   4  20      244.88      255.27      9.80 o 
   3   4  20     2425.83     2204.69     24.04 o 
   4   4  20      430.13      344.62     10.98 o 
   5   4  20      701.69      647.78     20.03 o 
   6   4  20       95.92       94.31     10.09 o 
   7   4  20       42.41       46.42     11.51 o 
   8   4  20      120.45      140.32     14.82 o 
   9   4  20       63.45       31.53     18.52 o 
  10   4  20        6.02       -9.48     18.21 o 
  11   4  20       93.43       88.66     23.95 o 
 -10   5  20      900.39      934.98     66.72 o 
  -9   5  20      144.41      162.60     40.39 o 
  -8   5  20       44.78       76.74     31.53 o 
  -7   5  20       12.33       12.49     19.46 o 
  -6   5  20      106.56      100.99     15.02 o 
  -5   5  20      399.80      373.41     25.53 o 
  -4   5  20      125.51      152.21     14.44 o 
  -3   5  20       33.07        9.86      7.61 o 
  -2   5  20     3043.68     2796.37     34.03 o 
  -1   5  20      871.36      813.60     13.77 o 
   0   5  20        0.21       -3.33      4.47 o 
   1   5  20      875.89      800.48     11.35 o 
   2   5  20     3056.45     2749.60     27.30 o 
   3   5  20       36.72       21.74      5.54 o 
   4   5  20      131.80      141.48      8.75 o 
   5   5  20      414.89      366.56     14.97 o 
   6   5  20      110.44      116.31     10.41 o 
   7   5  20       11.43       -2.81      9.51 o 
   8   5  20       50.19       58.18     12.36 o 
   9   5  20      148.85      188.27     21.61 o 
  10   5  20      933.18      974.08     44.14 o 
  11   5  20        6.01      -21.64     27.74 o 
 -10   6  20      179.42      172.00     36.03 o 
  -9   6  20       17.22       27.68     25.72 o 
  -8   6  20      195.94      224.23     26.86 o 
  -7   6  20       61.43       93.90     17.39 o 
  -6   6  20       21.76       -2.16     11.20 o 
  -5   6  20      189.26      213.44     26.22 o 
  -4   6  20      425.58      417.84     22.52 o 
  -3   6  20      204.31      233.00     12.05 o 
  -2   6  20      820.82      714.64     15.63 o 
  -1   6  20      752.76      693.27     13.69 o 
   0   6  20      468.12      483.51      9.54 o 
   1   6  20      744.83      654.78     11.35 o 
   2   6  20      824.18      723.96     14.28 o 
   3   6  20      201.78      228.85      9.36 o 
   4   6  20      412.81      397.77     14.64 o 
   5   6  20      208.43      206.14     13.11 o 
   6   6  20       23.96       12.05     10.77 o 
   7   6  20       59.46       70.59     12.43 o 
   8   6  20      197.12      264.54     19.95 o 
   9   6  20       11.37       18.38     15.00 o 
  10   6  20      186.50      139.60     27.33 o 
 -10   7  20      271.21      314.66     74.30 o 
  -9   7  20      627.20      661.92     47.67 o 
  -8   7  20      102.32       83.37     19.97 o 
  -7   7  20        5.98       19.46     15.86 o 
  -6   7  20       25.85       22.82     13.42 o 
  -5   7  20      390.96      400.87     20.53 o 
  -4   7  20      577.06      532.74     23.09 o 
  -3   7  20      670.08      626.82     16.56 o 
  -2   7  20       55.90       74.17      9.46 o 
  -1   7  20      109.03      136.45     14.03 o 
   0   7  20        0.02       -4.86      5.02 o 
   1   7  20      111.18      117.83      7.61 o 
   2   7  20       59.88       73.66      7.23 o 
   3   7  20      671.27      560.94     13.53 o 
   4   7  20      592.62      551.29     21.16 o 
   5   7  20      413.80      403.40     19.46 o 
   6   7  20       32.54       25.07     12.01 o 
   7   7  20        6.08        4.17     10.99 o 
   8   7  20       99.57       72.04     16.38 o 
   9   7  20      649.26      688.89     33.80 o 
  10   7  20      294.47      328.52     34.53 o 
  -9   8  20       47.00       31.47     64.54 o 
  -8   8  20      220.71      248.60     26.39 o 
  -7   8  20        3.79       25.57     21.91 o 
  -6   8  20       34.76       26.81     16.53 o 
  -5   8  20       37.62       24.97     13.00 o 
  -4   8  20      242.50      259.97     19.14 o 
  -3   8  20       31.79       44.58     12.88 o 
  -2   8  20       62.88       70.01     11.21 o 
  -1   8  20      173.81      188.07     11.84 o 
   0   8  20       73.76       79.57      8.24 o 
   1   8  20      183.68      194.74     10.27 o 
   2   8  20       61.17       68.38      8.61 o 
   3   8  20       32.46       25.77      7.89 o 
   4   8  20      240.26      242.72     15.03 o 
   5   8  20       38.02       39.86     12.76 o 
   6   8  20       36.59       22.82     13.19 o 
   7   8  20        4.04        6.10     13.90 o 
   8   8  20      256.39      283.34     30.03 o 
   9   8  20       47.27       59.38     20.28 o 
  -9   9  20       80.70      112.10     43.28 o 
  -8   9  20       27.42        2.11     20.05 o 
  -7   9  20      106.56       84.89     20.88 o 
  -6   9  20       26.34       39.23     18.38 o 
  -5   9  20       24.84       23.38     17.25 o 
  -4   9  20      127.09      118.02     16.91 o 
  -3   9  20        6.30        9.35     12.81 o 
  -2   9  20      167.03      183.70     16.86 o 
  -1   9  20      180.26      207.01     13.26 o 
   0   9  20        0.10       -6.57      8.52 o 
   1   9  20      179.69      207.25     11.58 o 
   2   9  20      183.47      215.49     11.84 o 
   3   9  20       11.21        4.50     10.00 o 
   4   9  20      133.56      131.03     15.45 o 
   5   9  20       30.88       25.92     13.57 o 
   6   9  20       19.46       20.23     13.85 o 
   7   9  20       95.11       58.15     16.67 o 
   8   9  20       23.10       -6.65     17.43 o 
   9   9  20       81.96      115.20     29.62 o 
  -8  10  20      367.85      412.07     56.65 o 
  -7  10  20       39.14       36.96     20.76 o 
  -6  10  20       78.38       93.15     28.01 o 
  -5  10  20      119.62      129.78     27.95 o 
  -4  10  20      175.65      217.31     20.62 o 
  -3  10  20      497.31      565.99     26.72 o 
  -2  10  20      163.99      182.08     16.18 o 
  -1  10  20       16.96       15.93     12.11 o 
   0  10  20       28.83       38.26     13.41 o 
   1  10  20       18.84       21.59      9.82 o 
   2  10  20      165.47      186.36     16.13 o 
   3  10  20      472.73      524.55     21.20 o 
   4  10  20      181.26      199.03     17.99 o 
   5  10  20      126.86      133.01     17.57 o 
   6  10  20       84.16       93.08     17.72 o 
   7  10  20       42.54       45.90     20.07 o 
   8  10  20      360.77      433.19     32.01 o 
  -7  11  20       42.48       49.69     24.68 o 
  -6  11  20      113.10       95.24     22.89 o 
  -5  11  20        4.23       10.34     18.68 o 
  -4  11  20      576.57      635.62     38.80 o 
  -3  11  20       18.57       23.08     14.57 o 
  -2  11  20       57.94       54.39     14.44 o 
  -1  11  20      118.29      113.36     15.68 o 
   0  11  20        0.01      -11.85     11.85 o 
   1  11  20      128.03      134.99     19.73 o 
   2  11  20       63.90       54.30     13.15 o 
   3  11  20       23.36       33.09     14.24 o 
   4  11  20      599.37      609.55     25.37 o 
   5  11  20        4.07        3.80     18.14 o 
   6  11  20      126.19      148.75     23.61 o 
   7  11  20       39.38       35.79     20.35 o 
  -6  12  20      166.23      158.87     26.33 o 
  -5  12  20       60.66       79.34     23.25 o 
  -4  12  20      243.48      219.64     27.91 o 
  -3  12  20      238.73      287.50     27.12 o 
  -2  12  20      104.98      118.99     19.31 o 
  -1  12  20       55.72       32.97     16.49 o 
   0  12  20       67.67       60.54     19.20 o 
   1  12  20       52.86       59.32     17.35 o 
   2  12  20      102.76      129.58     21.79 o 
   3  12  20      256.05      295.24     48.21 o 
   4  12  20      248.75      203.16     23.19 o 
   5  12  20       61.25       93.06     28.19 o 
   6  12  20      162.21      295.16     35.51 o 
  -4  13  20       34.18        9.60     22.09 o 
  -3  13  20       14.79       31.32     21.90 o 
  -2  13  20       55.80       87.79     23.05 o 
  -1  13  20        1.37       13.61     19.91 o 
   0  13  20        0.00        7.75     18.94 o 
   1  13  20        1.19       -1.96     22.72 o 
   2  13  20       59.93       82.35     26.85 o 
   3  13  20       17.04       15.12     23.84 o 
   4  13  20       30.71       56.74     40.01 o 
  -2  14  20       22.59       30.18     27.97 o 
  -1  14  20       69.64       42.33     27.80 o 
   0  14  20      140.70      124.54     30.40 o 
   1  14  20       69.68       62.69     27.75 o 
   2  14  20       24.55       33.65     36.54 o 
  -7   0  21        1.83        0.13     17.34 o 
  -5   0  21        7.04       -7.57      9.74 o 
  -3   0  21        3.76       -7.84      7.84 o 
  -1   0  21        2.32       -4.13      4.24 o 
   1   0  21        7.38       14.77     15.86 o 
   3   0  21        6.77        3.93      6.19 o 
   5   0  21        0.82       -5.02      7.06 o 
   7   0  21        3.31       -5.41     11.61 o 
   9   0  21        3.74      -20.74     20.74 o 
  11   0  21        2.05       -1.80     27.87 o 
  -8   1  21        2.04       29.41     22.86 o 
  -7   1  21        2.04       22.59     14.00 o 
  -6   1  21        1.68        5.04     10.90 o 
  -5   1  21        0.07        1.85      7.46 o 
  -4   1  21       30.32       16.83      7.32 o 
  -3   1  21       29.01       34.33      5.14 o 
  -2   1  21       21.44       15.24      4.20 o 
  -1   1  21        0.02        2.26      3.29 o 
   0   1  21        6.10       13.28      6.33 o 
   1   1  21        1.10        3.44      5.21 o 
   2   1  21       10.52       13.60      6.04 o 
   3   1  21        8.02       11.61      5.43 o 
   4   1  21        5.19       11.98      5.07 o 
   5   1  21        0.87       -5.11      5.11 o 
   6   1  21        0.73        6.30      6.48 o 
   7   1  21        0.48       -9.13      9.13 o 
   8   1  21        2.89       -5.76      9.49 o 
   9   1  21        0.92       -8.46     14.80 o 
  10   1  21        7.18        2.11     17.47 o 
  11   1  21        7.79      -17.15     17.61 o 
  -9   2  21        1.52       25.82     28.77 o 
  -8   2  21        3.98        2.76     23.63 o 
  -7   2  21        0.90      -17.02     19.72 o 
  -6   2  21        1.84        9.63     18.24 o 
  -5   2  21        8.96        0.31      6.34 o 
  -4   2  21        2.44       12.90      7.63 o 
  -3   2  21       24.24       25.45      6.24 o 
  -2   2  21        9.91       28.25      7.21 o 
  -1   2  21        0.33       -4.06      4.06 o 
   0   2  21       11.40       14.52      5.54 o 
   1   2  21        0.79       -1.56      3.82 o 
   2   2  21        1.53        7.28      4.62 o 
   3   2  21        6.20        5.88      4.49 o 
   4   2  21        6.06        3.33      4.58 o 
   5   2  21        0.06       -4.92      4.92 o 
   6   2  21        1.05       -5.48      6.42 o 
   7   2  21        0.15       -8.29      8.29 o 
   8   2  21        2.09       14.68     11.54 o 
   9   2  21        0.91      -14.31     14.31 o 
  10   2  21        1.11       10.20     17.32 o 
  11   2  21        3.11       24.11     21.80 o 
  -9   3  21        0.00       20.74     28.90 o 
  -8   3  21        0.12        9.18     24.72 o 
  -7   3  21        1.79      -19.78     19.78 o 
  -6   3  21        0.05        8.16     14.65 o 
  -5   3  21        7.76        6.24      7.70 o 
  -4   3  21        5.06        6.70      6.90 o 
  -3   3  21       18.93       20.46      7.12 o 
  -2   3  21        6.84        5.58      5.99 o 
  -1   3  21        3.13       -2.06      3.99 o 
   0   3  21        0.65        3.55      5.42 o 
   1   3  21        3.66       -1.93      5.14 o 
   2   3  21        1.45       -2.84      4.62 o 
   3   3  21        8.26        7.96      4.96 o 
   4   3  21        1.37       -4.23      5.57 o 
   5   3  21        1.90        7.69      5.73 o 
   6   3  21        2.66       -5.59      6.99 o 
   7   3  21        2.61       -0.53      7.95 o 
   8   3  21        0.01      -10.96     10.96 o 
   9   3  21        0.30       10.29     15.93 o 
  10   3  21        0.55      -20.33     20.33 o 
  11   3  21        0.31        7.35     19.80 o 
  -9   4  21        9.03       -0.39     28.19 o 
  -8   4  21        1.51       15.16     25.62 o 
  -7   4  21        2.26        9.18     24.02 o 
  -6   4  21        0.93        1.31     11.26 o 
  -5   4  21        0.13       -3.43      7.94 o 
  -4   4  21       12.88        8.04      8.67 o 
  -3   4  21       24.27       26.94      6.94 o 
  -2   4  21        0.08       -5.64      5.64 o 
  -1   4  21        7.50        2.06      4.51 o 
   0   4  21        1.47       -0.09      4.00 o 
   1   4  21        1.95       -4.27      4.68 o 
   2   4  21        2.75       -2.00      4.61 o 
   3   4  21       15.38       18.00      5.68 o 
   4   4  21        4.90        2.24      6.10 o 
   5   4  21        7.55        7.26      7.94 o 
   6   4  21        0.39       -7.52      7.52 o 
   7   4  21        0.20       -9.20      9.20 o 
   8   4  21        0.86       -0.72     12.08 o 
   9   4  21        3.21      -15.51     15.51 o 
  10   4  21        2.19       22.72     18.76 o 
  11   4  21        5.60       -3.28     19.66 o 
  -9   5  21        4.63       29.03     32.37 o 
  -8   5  21        0.24       13.42     28.51 o 
  -7   5  21        2.05       -2.14     14.98 o 
  -6   5  21        7.22        0.83     12.11 o 
  -5   5  21        3.92        1.91      9.66 o 
  -4   5  21       20.43       26.60      8.62 o 
  -3   5  21       26.09       35.63      8.11 o 
  -2   5  21       33.85       45.28      7.19 o 
  -1   5  21        2.90       14.92      5.29 o 
   0   5  21        2.84       -4.34      4.34 o 
   1   5  21        4.92       11.95      4.46 o 
   2   5  21        7.94       19.17      5.27 o 
   3   5  21       17.58       17.92      6.43 o 
   4   5  21       19.86       17.32      9.60 o 
   5   5  21        1.55        7.94      8.17 o 
   6   5  21        3.19        2.16      7.62 o 
   7   5  21        0.08       -9.16      9.16 o 
   8   5  21        0.70       11.47     11.67 o 
   9   5  21        2.68       -7.66     14.88 o 
  10   5  21        6.36        9.06     19.16 o 
  11   5  21        0.79       19.52     30.76 o 
 -10   6  21        6.99       41.61     43.93 o 
  -9   6  21       11.59       16.40     25.63 o 
  -8   6  21        0.24       25.48     36.00 o 
  -7   6  21        1.94        4.20     14.48 o 
  -6   6  21        1.77       -1.88     11.32 o 
  -5   6  21        1.02        0.96     10.26 o 
  -4   6  21       10.87       -0.91      8.50 o 
  -3   6  21       20.92        3.88      7.42 o 
  -2   6  21       13.50        1.68      7.04 o 
  -1   6  21        1.38        3.85      6.30 o 
   0   6  21        0.96       -5.24      5.24 o 
   1   6  21       10.39        0.92      5.11 o 
   2   6  21        1.20       12.82      6.90 o 
   3   6  21       11.68        9.37      6.33 o 
   4   6  21        6.01       -2.15      7.74 o 
   5   6  21        4.45        8.61      8.43 o 
   6   6  21        0.38       -9.80     10.31 o 
   7   6  21        0.30        0.26     10.30 o 
   8   6  21        3.07       -5.28     12.55 o 
   9   6  21       13.18       17.60     30.40 o 
  10   6  21        7.88        3.60     20.03 o 
 -10   7  21        9.78       33.01     45.40 o 
  -9   7  21       26.49       29.98     26.53 o 
  -8   7  21        3.79        1.51     24.08 o 
  -7   7  21        1.62       12.56     16.12 o 
  -6   7  21        0.30        3.04     12.22 o 
  -5   7  21        1.04       21.46     11.63 o 
  -4   7  21        4.24        8.33     12.44 o 
  -3   7  21        6.81       -2.66      8.77 o 
  -2   7  21       10.73       12.25      8.61 o 
  -1   7  21        3.54        7.77      7.17 o 
   0   7  21        6.92        9.71      6.32 o 
   1   7  21        8.51        5.11      5.42 o 
   2   7  21       15.15       16.51      7.39 o 
   3   7  21        2.55        9.04      7.47 o 
   4   7  21        3.42       11.79     10.20 o 
   5   7  21        0.25        0.58     10.46 o 
   6   7  21        0.29      -10.98     10.98 o 
   7   7  21        2.17        4.37     11.16 o 
   8   7  21       11.49       12.95     14.91 o 
   9   7  21       26.39        5.83     17.89 o 
  10   7  21        6.00       37.25     32.82 o 
  -9   8  21       10.15       11.12     28.45 o 
  -8   8  21       17.48        0.18     18.52 o 
  -7   8  21        1.41       -3.16     16.84 o 
  -6   8  21        6.16      -14.78     14.78 o 
  -5   8  21        0.69       -8.74     12.43 o 
  -4   8  21        1.82        7.82     13.92 o 
  -3   8  21        2.26       -8.04     12.47 o 
  -2   8  21        9.51        1.66      9.29 o 
  -1   8  21        1.86       -6.63      7.72 o 
   0   8  21        1.29        5.70      8.02 o 
   1   8  21        2.54        5.28      6.72 o 
   2   8  21       14.99       10.65      7.77 o 
   3   8  21        6.98        7.40      9.93 o 
   4   8  21        0.05        5.68     10.70 o 
   5   8  21        3.80        1.19     11.24 o 
   6   8  21        1.54       -7.97     11.81 o 
   7   8  21        4.34      -15.23     15.23 o 
   8   8  21       12.51        5.26     15.16 o 
   9   8  21        4.73       37.46     23.09 o 
  -8   9  21        2.30      -12.47     19.34 o 
  -7   9  21        8.00       20.75     19.19 o 
  -6   9  21        2.94        9.85     17.28 o 
  -5   9  21        2.13       -6.54     13.37 o 
  -4   9  21        4.51       -5.81     13.33 o 
  -3   9  21        2.96       -8.06     12.39 o 
  -2   9  21       10.20       15.15     12.11 o 
  -1   9  21        6.48       12.65      9.28 o 
   0   9  21        0.63        1.90      8.71 o 
   1   9  21        2.43        0.26      9.55 o 
   2   9  21        3.33        5.14      8.45 o 
   3   9  21        5.40       -0.28      9.67 o 
   4   9  21        1.33       -9.45     13.47 o 
   5   9  21        2.75      -12.05     12.05 o 
   6   9  21        4.57      -12.47     12.75 o 
   7   9  21        2.42      -12.31     13.96 o 
   8   9  21        0.62      -15.68     17.24 o 
   9   9  21        1.89       14.83     34.55 o 
  -8  10  21       37.70       25.24     26.76 o 
  -7  10  21        7.18        3.33     19.92 o 
  -6  10  21        3.01      -15.22     18.35 o 
  -5  10  21        4.34      -12.93     22.50 o 
  -4  10  21        3.58       17.04     19.98 o 
  -3  10  21        2.94        1.10     14.25 o 
  -2  10  21        9.90       22.45     12.37 o 
  -1  10  21        5.41       -8.41     11.05 o 
   0  10  21        9.29        1.98     12.63 o 
   1  10  21        0.03       -4.63     12.08 o 
   2  10  21       15.14        4.82     10.65 o 
   3  10  21        2.54       27.10     12.81 o 
   4  10  21        8.01      -14.71     14.71 o 
   5  10  21        2.07      -12.79     12.79 o 
   6  10  21        3.12       -4.81     14.84 o 
   7  10  21        2.53      -14.53     14.53 o 
   8  10  21        4.93       36.89     25.76 o 
  -7  11  21        5.50        3.12     21.23 o 
  -6  11  21        2.42        2.43     21.25 o 
  -5  11  21        8.93        1.50     18.79 o 
  -4  11  21       11.13       42.02     20.18 o 
  -3  11  21        0.28      -13.23     13.23 o 
  -2  11  21        0.82        2.95     12.87 o 
  -1  11  21        2.81        2.51     13.97 o 
   0  11  21        1.89       -5.91     13.53 o 
   1  11  21        4.20       -8.71     13.63 o 
   2  11  21       23.17       10.97     16.56 o 
   3  11  21        0.63       -1.52     13.19 o 
   4  11  21        2.92       19.70     14.10 o 
   5  11  21        9.64       -8.31     25.48 o 
   6  11  21        0.55        9.98     17.76 o 
   7  11  21        8.57        0.03     26.75 o 
  -6  12  21       21.91       40.63     26.36 o 
  -5  12  21        5.79      -10.48     19.83 o 
  -4  12  21        7.10       58.41     22.04 o 
  -3  12  21        8.64        9.05     19.36 o 
  -2  12  21        5.87       -4.39     18.15 o 
  -1  12  21        3.41       -4.31     15.02 o 
   0  12  21        0.80      -16.47     17.05 o 
   1  12  21        8.23        4.91     17.59 o 
   2  12  21        5.93        7.42     17.64 o 
   3  12  21        6.34       -2.83     18.56 o 
   4  12  21        5.91       13.95     17.68 o 
   5  12  21        9.27       27.68     24.79 o 
   6  12  21        7.66       44.81     26.39 o 
  -4  13  21        1.05       30.70     27.50 o 
  -3  13  21        0.48       -1.90     24.97 o 
  -2  13  21        4.49       22.66     24.56 o 
  -1  13  21        4.84        8.03     22.35 o 
   0  13  21        0.46       11.09     22.77 o 
   1  13  21        2.66        5.78     22.20 o 
   2  13  21        0.56        7.31     24.10 o 
   3  13  21        1.34       16.34     24.05 o 
   4  13  21        3.32        9.53     24.94 o 
  -1  14  21        6.50       26.01     35.51 o 
   0  14  21        6.46       12.37     25.55 o 
   1  14  21        1.95       -2.76     35.45 o 
  -6   0  22      234.32      236.84     27.23 o 
  -4   0  22     1692.33     1582.82     59.18 o 
  -2   0  22     1940.39     1766.32     35.30 o 
   0   0  22        0.08       -3.92     14.64 o 
   2   0  22     2050.85     1846.96     71.41 o 
   4   0  22     1714.35     1500.58     24.44 o 
   6   0  22      226.61      241.83     21.97 o 
   8   0  22      141.85      143.72     20.04 o 
  10   0  22      435.01      403.30     47.39 o 
  -7   1  22      125.55      137.56     26.52 o 
  -6   1  22      237.39      225.41     28.45 o 
  -5   1  22       65.55       76.98     14.57 o 
  -4   1  22     1391.59     1281.26     39.63 o 
  -3   1  22     2720.48     2617.90     35.86 o 
  -2   1  22      634.90      537.77     11.72 o 
  -1   1  22      168.19      180.80      6.98 o 
   0   1  22      243.29      241.76      9.93 o 
   1   1  22      157.45      172.26      8.29 o 
   2   1  22      630.75      544.41     13.16 o 
   3   1  22     2798.98     2590.06     32.72 o 
   4   1  22     1390.70     1271.24     17.70 o 
   5   1  22       64.09       75.20      9.11 o 
   6   1  22      243.92      279.63     12.64 o 
   7   1  22      131.13      143.96     12.46 o 
   8   1  22       53.75       53.69     11.46 o 
   9   1  22       46.65       70.63     18.48 o 
  10   1  22        5.19       18.36     18.44 o 
  11   1  22       83.01       46.86     21.80 o 
  -7   2  22       67.70       69.04     24.60 o 
  -6   2  22      151.50      102.62     24.15 o 
  -5   2  22      126.19       99.31     13.03 o 
  -4   2  22     1297.58     1210.64     21.69 o 
  -3   2  22      486.86      499.31     12.02 o 
  -2   2  22     1501.16     1372.16     20.28 o 
  -1   2  22        0.80       -0.40      4.84 o 
   0   2  22        0.17       -5.23      6.91 o 
   1   2  22        0.65       -3.12      4.73 o 
   2   2  22     1559.56     1349.55     27.88 o 
   3   2  22      514.84      463.10     13.40 o 
   4   2  22     1271.49     1207.46     16.77 o 
   5   2  22      128.02      127.33      8.55 o 
   6   2  22      155.97      163.24     11.93 o 
   7   2  22       72.37       56.61     10.45 o 
   8   2  22       79.54       90.40     24.61 o 
   9   2  22      143.06      144.50     21.83 o 
  10   2  22      141.36      153.43     24.18 o 
  11   2  22       11.04       -6.96     19.63 o 
  -8   3  22       77.63       66.08     29.80 o 
  -7   3  22       52.55       19.27     23.38 o 
  -6   3  22       63.04       89.33     25.37 o 
  -5   3  22      524.33      518.22     16.55 o 
  -4   3  22      683.13      604.83     14.89 o 
  -3   3  22     1957.78     1741.66     26.17 o 
  -2   3  22      110.32      155.14     10.91 o 
  -1   3  22       64.57       77.59      5.50 o 
   0   3  22      310.60      275.46     13.83 o 
   1   3  22       69.91       74.31      8.06 o 
   2   3  22      114.83      149.60     11.65 o 
   3   3  22     1980.99     1721.53     20.91 o 
   4   3  22      693.17      573.44     15.55 o 
   5   3  22      535.19      477.69     11.45 o 
   6   3  22       72.42       74.67     13.96 o 
   7   3  22       45.76       49.09     10.68 o 
   8   3  22       75.95       83.97     14.81 o 
   9   3  22       11.48       25.48     24.28 o 
  10   3  22       93.22       84.00     21.93 o 
  11   3  22       59.74       72.30     22.81 o 
  -8   4  22       29.29       24.53     27.87 o 
  -7   4  22      163.96      109.05     30.63 o 
  -6   4  22      111.74      126.19     28.32 o 
  -5   4  22        9.34       -0.31      8.08 o 
  -4   4  22      113.34      104.81      9.89 o 
  -3   4  22      877.57      960.40     18.85 o 
  -2   4  22        6.01       10.54      6.09 o 
  -1   4  22      158.04      178.24      7.21 o 
   0   4  22        0.08        0.11      3.67 o 
   1   4  22      154.83      160.96     10.22 o 
   2   4  22        3.78       14.87      5.86 o 
   3   4  22      866.87      920.36     15.89 o 
   4   4  22      113.86      113.07      8.52 o 
   5   4  22        8.27        2.27      8.06 o 
   6   4  22      132.55      145.48     11.30 o 
   7   4  22      173.77      186.41     16.52 o 
   8   4  22       27.76       16.59     13.22 o 
   9   4  22       90.29       76.35     20.81 o 
  10   4  22      221.49      240.22     28.25 o 
  11   4  22       11.66        7.80     21.00 o 
  -8   5  22      101.99       91.77     34.61 o 
  -7   5  22       15.00      -12.78     24.92 o 
  -6   5  22       10.96       14.64     12.41 o 
  -5   5  22        6.48        2.71      8.73 o 
  -4   5  22     1514.49     1408.87     25.56 o 
  -3   5  22     2604.19     2206.61     35.08 o 
  -2   5  22      675.83      642.41     19.40 o 
  -1   5  22      301.93      320.83     18.51 o 
   0   5  22      107.99      136.87      6.66 o 
   1   5  22      287.47      302.64     14.23 o 
   2   5  22      673.64      645.13     13.93 o 
   3   5  22     2635.15     2203.71     25.93 o 
   4   5  22     1563.89     1410.84     21.80 o 
   5   5  22        6.81       -3.36      7.98 o 
   6   5  22       15.54        9.58      7.83 o 
   7   5  22       13.77       13.19     11.00 o 
   8   5  22      119.24      135.42     15.77 o 
   9   5  22      141.76      174.55     21.27 o 
  10   5  22      192.22      149.38     26.44 o 
 -10   6  22      223.24      205.63     54.46 o 
  -9   6  22      329.08      471.50     63.45 o 
  -8   6  22       79.11       90.28     26.24 o 
  -7   6  22        5.70       22.31     14.95 o 
  -6   6  22       66.40       65.54     13.54 o 
  -5   6  22      136.86      158.82     20.12 o 
  -4   6  22      155.47      146.60     13.78 o 
  -3   6  22      501.78      458.99     17.41 o 
  -2   6  22       54.66       65.46      9.21 o 
  -1   6  22       81.35       98.34      8.31 o 
   0   6  22        0.25       -5.41      5.41 o 
   1   6  22       83.63       90.06      7.75 o 
   2   6  22       58.59       63.67      9.39 o 
   3   6  22      509.47      455.74     12.97 o 
   4   6  22      155.79      161.24     11.65 o 
   5   6  22      138.89      162.26     12.26 o 
   6   6  22       70.42       61.20     12.56 o 
   7   6  22        7.33        0.69     10.53 o 
   8   6  22       72.76       69.62     17.24 o 
   9   6  22      354.60      405.95     28.16 o 
  10   6  22      227.47      199.82     37.28 o 
  -9   7  22      183.51      314.29     55.74 o 
  -8   7  22      136.55      181.81     31.68 o 
  -7   7  22        8.71       -3.03     17.60 o 
  -6   7  22       30.01       19.45     13.14 o 
  -5   7  22      224.14      293.38     20.28 o 
  -4   7  22        6.56        7.61     12.93 o 
  -3   7  22      103.15       96.36     12.83 o 
  -2   7  22      685.20      604.63     20.79 o 
  -1   7  22      331.68      340.42     13.20 o 
   0   7  22      715.44      631.74     14.73 o 
   1   7  22      333.06      332.21     13.87 o 
   2   7  22      681.54      583.55     15.32 o 
   3   7  22       98.15       95.50     11.66 o 
   4   7  22        8.43       22.26     10.44 o 
   5   7  22      238.06      297.53     17.65 o 
   6   7  22       25.76       22.24     12.75 o 
   7   7  22       13.33       20.29     11.68 o 
   8   7  22      141.98      200.94     22.69 o 
   9   7  22      195.67      254.10     25.61 o 
  10   7  22       54.33       43.22     32.69 o 
  -9   8  22      143.94      141.35     50.48 o 
  -8   8  22       90.08       99.03     43.61 o 
  -7   8  22       53.34       46.03     19.08 o 
  -6   8  22       22.02       27.99     16.93 o 
  -5   8  22      108.37      102.86     15.52 o 
  -4   8  22      124.38      147.02     23.85 o 
  -3   8  22      111.29      154.74     16.36 o 
  -2   8  22      313.11      315.14     16.06 o 
  -1   8  22       49.06       50.39      9.28 o 
   0   8  22        0.34       -0.28      8.54 o 
   1   8  22       52.48       46.27      9.97 o 
   2   8  22      321.43      335.47     19.77 o 
   3   8  22      117.48      149.16     13.78 o 
   4   8  22      121.98      138.12     14.60 o 
   5   8  22      100.10       88.23     14.23 o 
   6   8  22       27.27       41.14     13.86 o 
   7   8  22       53.01       49.42     15.71 o 
   8   8  22       95.81      125.16     29.99 o 
   9   8  22      151.33      196.35     41.90 o 
  -8   9  22       29.86       93.38     45.40 o 
  -7   9  22       20.69       19.61     19.48 o 
  -6   9  22       62.98       50.57     19.07 o 
  -5   9  22       93.88      110.95     17.35 o 
  -4   9  22       11.59       21.43     14.54 o 
  -3   9  22       53.73       79.79     15.49 o 
  -2   9  22      172.20      214.52     18.65 o 
  -1   9  22        1.83       -3.11      9.59 o 
   0   9  22       10.62       -7.14      9.68 o 
   1   9  22        1.57       -1.45      9.77 o 
   2   9  22      180.76      186.78     25.69 o 
   3   9  22       62.06       78.58     13.89 o 
   4   9  22       13.46        3.38     14.26 o 
   5   9  22       95.95      103.19     15.66 o 
   6   9  22       55.58       58.38     15.66 o 
   7   9  22       29.31       16.27     15.40 o 
   8   9  22       33.39       50.02     24.02 o 
  -7  10  22       10.96       29.49     23.72 o 
  -6  10  22       10.03       22.84     19.57 o 
  -5  10  22        8.65       -5.97     16.95 o 
  -4  10  22      179.32      233.24     21.33 o 
  -3  10  22      337.28      361.63     23.31 o 
  -2  10  22      590.55      588.59     24.14 o 
  -1  10  22       37.43       37.99     13.95 o 
   0  10  22        0.04        4.16     12.83 o 
   1  10  22       32.56       27.52     15.51 o 
   2  10  22      629.42      613.36     25.81 o 
   3  10  22      335.63      389.60     52.00 o 
   4  10  22      176.77      237.10     24.75 o 
   5  10  22        9.03       12.15     20.44 o 
   6  10  22        8.00      -14.31     14.31 o 
   7  10  22       14.03       17.83     16.56 o 
  -7  11  22       58.31       57.44     27.29 o 
  -6  11  22       47.13       26.42     24.71 o 
  -5  11  22      279.70      229.36     31.85 o 
  -4  11  22      315.52      302.13     35.73 o 
  -3  11  22       24.67       31.30     16.23 o 
  -2  11  22      166.40      174.66     19.64 o 
  -1  11  22       23.37       18.04     16.64 o 
   0  11  22       32.37       13.78     24.27 o 
   1  11  22       26.27       21.87     16.64 o 
   2  11  22      156.32      148.48     20.60 o 
   3  11  22       18.77        2.29     17.18 o 
   4  11  22      305.05      337.51     26.88 o 
   5  11  22      280.13      311.12     27.26 o 
   6  11  22       50.81       50.02     21.21 o 
   7  11  22       59.36       36.99     38.53 o 
  -5  12  22      109.61        4.56     32.56 o 
  -4  12  22      165.63      151.12     30.62 o 
  -3  12  22       41.95       22.25     31.08 o 
  -2  12  22       54.58       51.66     24.08 o 
  -1  12  22       71.52       66.31     20.02 o 
   0  12  22        0.13       -2.12     17.16 o 
   1  12  22       68.70       77.43     20.03 o 
   2  12  22       52.98       39.02     19.24 o 
   3  12  22       48.59       53.12     20.25 o 
   4  12  22      165.62      150.07     23.28 o 
   5  12  22       98.21       97.02     40.04 o 
  -4  13  22        2.78       16.25     35.90 o 
  -3  13  22        0.98       21.39     24.40 o 
  -2  13  22       36.80       37.28     33.94 o 
  -1  13  22       12.05       21.39     26.33 o 
   0  13  22      170.70      123.87     29.18 o 
   1  13  22       13.68       22.89     24.13 o 
   2  13  22       33.37       11.65     23.99 o 
   3  13  22        0.40      -22.93     22.93 o 
   4  13  22        1.63       -7.19     34.49 o 
  -5   0  23        1.89       -9.25     16.70 o 
  -3   0  23       13.56      -12.78     13.49 o 
  -1   0  23       11.25        3.34      6.16 o 
   1   0  23        0.08       -2.50     16.31 o 
   3   0  23        5.12       -1.18      5.19 o 
   5   0  23        0.30        0.78      7.92 o 
   7   0  23        1.42       -5.29     12.09 o 
   9   0  23        2.06      -19.91     19.91 o 
  11   0  23        0.06       24.40     28.64 o 
  -5   1  23        0.39        3.75     11.85 o 
  -4   1  23        6.98       26.86     11.81 o 
  -3   1  23        2.25       27.51      8.97 o 
  -2   1  23        4.17       16.84      6.97 o 
  -1   1  23       10.53       37.90      5.92 o 
   0   1  23        9.21        5.23      7.51 o 
   1   1  23        0.48       17.31      7.32 o 
   2   1  23       25.84       35.66     10.37 o 
   3   1  23        3.01       14.66      6.31 o 
   4   1  23        3.36       10.76      5.05 o 
   5   1  23        2.59        1.85      6.00 o 
   6   1  23        0.17       -6.95      6.95 o 
   7   1  23        0.15        4.17     12.13 o 
   8   1  23        1.05        0.26      9.73 o 
   9   1  23        2.94        6.87     16.22 o 
  10   1  23        0.80       -5.24     17.17 o 
  11   1  23        2.30       13.21     19.60 o 
  -5   2  23        4.92        4.49     11.79 o 
  -4   2  23        1.50       29.18      9.04 o 
  -3   2  23        7.06       15.81      7.97 o 
  -2   2  23       15.72       72.95     10.63 o 
  -1   2  23        9.24       28.68     11.13 o 
   0   2  23        6.23       -0.79      7.31 o 
   1   2  23        8.36       19.96      6.83 o 
   2   2  23        2.44       40.56     30.60 o 
   3   2  23       17.03        3.38      6.65 o 
   4   2  23        2.67        2.50      6.79 o 
   5   2  23        0.95       -4.05      6.10 o 
   6   2  23        3.22        0.63      7.83 o 
   7   2  23        1.89        0.10      8.73 o 
   8   2  23        1.61       14.80     12.00 o 
   9   2  23       10.34        8.70     16.25 o 
  10   2  23        3.11      -16.80     16.80 o 
  11   2  23        0.01        5.96     19.50 o 
  -6   3  23        0.57       -9.89     17.66 o 
  -5   3  23       14.72       28.93     13.00 o 
  -4   3  23       12.69       17.70      7.74 o 
  -3   3  23        8.04       18.91      7.36 o 
  -2   3  23        7.40       13.42      6.25 o 
  -1   3  23        6.11       45.77      8.46 o 
   0   3  23        0.50       -0.33      6.90 o 
   1   3  23       17.02       14.07      9.64 o 
   2   3  23        0.05        5.98      6.98 o 
   3   3  23        7.64        6.90      6.76 o 
   4   3  23        6.62       -2.31      6.27 o 
   5   3  23        3.03        6.64      6.38 o 
   6   3  23        1.37       -7.97      7.97 o 
   7   3  23        0.74        0.37      9.19 o 
   8   3  23        1.24        6.98     11.82 o 
   9   3  23        2.50       -0.15     15.95 o 
  10   3  23        3.47        5.06     25.85 o 
  11   3  23        1.50        0.55     20.30 o 
  -6   4  23        2.32      -14.13     18.62 o 
  -5   4  23        8.27        6.74      9.13 o 
  -4   4  23       15.87       14.15      8.55 o 
  -3   4  23       23.83       47.90      8.63 o 
  -2   4  23        1.21       -2.17      6.05 o 
  -1   4  23        1.52       13.78      4.89 o 
   0   4  23        0.29       -1.16      7.83 o 
   1   4  23        0.51        9.06      7.51 o 
   2   4  23        0.32        2.83      7.03 o 
   3   4  23       10.10       17.58      5.80 o 
   4   4  23        0.08       -0.46      6.18 o 
   5   4  23        0.91        8.41      9.16 o 
   6   4  23        0.39        1.93      8.57 o 
   7   4  23        0.09       -3.71     10.98 o 
   8   4  23        3.87       -3.52     12.06 o 
   9   4  23        2.28       -9.18     16.70 o 
  10   4  23        5.69       32.04     19.72 o 
  -6   5  23        0.49        2.37     16.14 o 
  -5   5  23        1.14       -8.49      8.49 o 
  -4   5  23        4.21       21.47     13.26 o 
  -3   5  23       15.04       16.95      8.55 o 
  -2   5  23        5.61       -3.99      7.26 o 
  -1   5  23        0.35       -1.20      5.65 o 
   0   5  23        0.76       -5.11      5.11 o 
   1   5  23        0.50       -3.20      5.05 o 
   2   5  23        0.22       -0.82      5.92 o 
   3   5  23        7.24       16.69      6.50 o 
   4   5  23        6.38       23.67      7.57 o 
   5   5  23        0.59       -7.42      7.42 o 
   6   5  23        0.11       -8.27      8.27 o 
   7   5  23        0.09       -4.69     10.58 o 
   8   5  23        6.00        4.77     11.71 o 
   9   5  23        0.22       -3.20     15.52 o 
  10   5  23        4.24        6.32     19.82 o 
 -10   6  23       14.36      -18.17     41.61 o 
  -9   6  23        7.82       21.83     39.43 o 
  -8   6  23        7.40       31.85     35.19 o 
  -7   6  23        2.35      -21.19     29.73 o 
  -6   6  23        4.65      -11.48     11.48 o 
  -5   6  23        7.90        2.96     10.43 o 
  -4   6  23        1.95       11.56      9.98 o 
  -3   6  23        5.82        0.62      8.95 o 
  -2   6  23        4.11       13.43      8.07 o 
  -1   6  23        8.76        7.76      7.19 o 
   0   6  23        2.11       -0.38      6.72 o 
   1   6  23        9.06       18.51      6.82 o 
   2   6  23        8.58        5.97      7.74 o 
   3   6  23        3.14       15.93      7.87 o 
   4   6  23        1.91       -4.97      7.85 o 
   5   6  23        1.66       -1.40      8.37 o 
   6   6  23        2.71       -7.61     10.55 o 
   7   6  23        5.13        6.39     11.72 o 
   8   6  23       12.97        3.46     15.39 o 
   9   6  23       12.50       -0.15     16.50 o 
  10   6  23        1.52       -5.28     20.55 o 
  -9   7  23       16.15      -34.68     36.80 o 
  -8   7  23       12.02       30.44     36.73 o 
  -7   7  23       13.48        1.93     31.85 o 
  -6   7  23        6.84       -3.46     14.23 o 
  -5   7  23        4.49       13.40     12.15 o 
  -4   7  23       12.58        9.44     12.73 o 
  -3   7  23        5.88        8.36      9.23 o 
  -2   7  23        3.19       -3.00      8.38 o 
  -1   7  23       19.49       11.23      7.41 o 
   0   7  23        2.81        1.54      7.58 o 
   1   7  23        1.83       10.23      7.55 o 
   2   7  23        6.19       10.42      7.93 o 
   3   7  23        1.78       -8.84      8.84 o 
   4   7  23        1.57       15.12     10.49 o 
   5   7  23        0.10       -5.25     10.39 o 
   6   7  23        1.83       -7.17     11.60 o 
   7   7  23        5.13       -4.18     12.25 o 
   8   7  23       18.72       14.63     16.38 o 
   9   7  23        6.06       -2.66     17.81 o 
  -9   8  23       18.02      -41.10     41.10 o 
  -8   8  23        8.98       58.31     42.51 o 
  -7   8  23        4.85       15.53     26.30 o 
  -6   8  23        1.95      -14.95     14.95 o 
  -5   8  23        6.04       -2.36     12.91 o 
  -4   8  23        6.34        6.31     14.51 o 
  -3   8  23        6.93      -10.30     10.98 o 
  -2   8  23        8.12        2.31     12.48 o 
  -1   8  23       13.99       16.05      9.04 o 
   0   8  23        9.99        7.60      9.79 o 
   1   8  23       14.22        7.45      9.82 o 
   2   8  23        5.00       -1.82      9.49 o 
   3   8  23        0.92       -9.70      9.77 o 
   4   8  23        2.08       -5.27     10.38 o 
   5   8  23        1.38       -6.45     11.55 o 
   6   8  23        3.16       -1.91     12.30 o 
   7   8  23        9.97      -15.77     15.77 o 
   8   8  23       25.12       16.36     17.72 o 
   9   8  23       13.40       -5.01     30.70 o 
  -8   9  23        8.92       22.93     41.55 o 
  -7   9  23        3.57      -21.22     21.22 o 
  -6   9  23        1.48      -10.51     19.98 o 
  -5   9  23        6.58       -9.01     15.96 o 
  -4   9  23        9.57       -0.63     16.40 o 
  -3   9  23       23.50       -7.72     15.24 o 
  -2   9  23        6.53       12.24     13.70 o 
  -1   9  23        1.11        1.70     12.99 o 
   0   9  23        2.13        7.15     10.88 o 
   1   9  23        2.45        0.77     10.68 o 
   2   9  23       10.29        8.22     13.49 o 
   3   9  23        4.44       18.19     12.13 o 
   4   9  23       17.32       10.24     14.48 o 
   5   9  23        3.19        7.22     12.96 o 
   6   9  23        8.71      -13.38     13.38 o 
   7   9  23        5.08       -3.61     16.39 o 
   8   9  23        0.17       -0.75     22.41 o 
  -7  10  23        6.15       13.98     24.57 o 
  -6  10  23        9.84      -11.31     32.62 o 
  -5  10  23        0.79      -25.37     25.75 o 
  -4  10  23        1.95       -9.09     20.83 o 
  -3  10  23       13.80       12.66     23.47 o 
  -2  10  23       11.09       16.68     15.65 o 
  -1  10  23        0.61       -0.51     14.54 o 
   0  10  23        3.87        8.00     17.36 o 
   1  10  23       10.89       -8.19     13.88 o 
   2  10  23        1.38       15.53     14.48 o 
   3  10  23        1.42        5.12     15.23 o 
   4  10  23        8.46       22.64     16.64 o 
   5  10  23        5.59      -16.45     16.45 o 
   6  10  23        0.49       -0.48     14.82 o 
   7  10  23        2.55      -20.72     20.72 o 
  -6  11  23        0.40        3.85     29.73 o 
  -5  11  23        4.25      -16.44     28.96 o 
  -4  11  23        2.48       50.09     38.02 o 
  -3  11  23        4.39       -8.45     17.06 o 
  -2  11  23        0.14        8.94     17.04 o 
  -1  11  23        3.62        4.28     16.24 o 
   0  11  23        1.11      -14.94     14.94 o 
   1  11  23        1.77        9.19     15.68 o 
   2  11  23        1.29       33.42     16.66 o 
   3  11  23        5.96        4.65     16.94 o 
   4  11  23        3.66       -9.24     17.18 o 
   5  11  23        1.76       30.18     19.38 o 
   6  11  23        0.92       24.46     26.02 o 
  -5  12  23        3.96      -17.60     31.60 o 
  -4  12  23        0.02       -3.54     24.70 o 
  -3  12  23        3.25      -19.55     22.24 o 
  -2  12  23        3.79        0.03     21.77 o 
  -1  12  23        2.10       -2.89     18.42 o 
   0  12  23        8.35        8.42     17.63 o 
   1  12  23        9.16       22.52     18.13 o 
   2  12  23        0.74        5.44     17.91 o 
   3  12  23        3.99      -18.18     18.18 o 
   4  12  23        2.07        5.05     24.75 o 
   5  12  23        7.48       41.10     40.20 o 
  -3  13  23        0.95       -6.19     24.50 o 
  -2  13  23        2.98        3.33     24.18 o 
  -1  13  23        2.41       36.59     24.53 o 
   0  13  23        0.97       20.25     24.34 o 
   1  13  23        4.53       15.40     23.86 o 
   2  13  23        8.47      -22.18     30.25 o 
   3  13  23        0.45       -8.54     33.84 o 
  -4   0  24      247.95      325.08     30.05 o 
  -2   0  24     1681.81     1546.02     32.97 o 
   0   0  24     1181.22     1064.70     53.82 o 
   4   0  24      252.69      248.87     10.92 o 
   6   0  24       95.23       96.95     12.39 o 
   8   0  24       37.66       16.44     15.15 o 
  10   0  24       75.58       40.07     28.00 o 
  -5   1  24      254.98      312.98     22.91 o 
  -4   1  24      449.53      436.14     27.29 o 
  -3   1  24      440.88      411.31     15.15 o 
  -2   1  24      861.93      790.89     18.25 o 
  -1   1  24      776.72      695.51     10.47 o 
   0   1  24        0.08       -5.96      5.96 o 
   1   1  24      806.68      651.00     18.22 o 
   2   1  24      885.92      787.27     17.79 o 
   3   1  24      466.73      392.20     16.76 o 
   4   1  24      473.22      425.79     10.31 o 
   5   1  24      271.60      285.24     11.42 o 
   6   1  24       21.35       12.14      7.57 o 
   7   1  24      105.07       96.85     11.63 o 
   8   1  24      127.01      123.39     14.43 o 
   9   1  24       69.88       82.37     20.03 o 
  10   1  24       13.52       22.62     18.43 o 
  11   1  24      111.37      132.57     26.44 o 
  -5   2  24       27.85        6.71     12.76 o 
  -4   2  24      658.60      650.94     30.63 o 
  -3   2  24      486.23      487.07     16.72 o 
  -2   2  24     2696.80     2370.75     37.13 o 
  -1   2  24     1213.94     1167.53     21.85 o 
   0   2  24      170.00      201.14     14.16 o 
   1   2  24     1231.12     1127.51     25.35 o 
   2   2  24     2737.69     2211.28     37.50 o 
   3   2  24      478.89      443.06     13.32 o 
   4   2  24      655.32      625.88     12.84 o 
   5   2  24       23.63       16.08      6.85 o 
   6   2  24      225.26      246.97     13.54 o 
   7   2  24       51.62       53.63     10.70 o 
   8   2  24       19.12       17.94     12.28 o 
   9   2  24      242.99      264.45     25.98 o 
  10   2  24       51.50       70.90     21.77 o 
  11   2  24       14.57        9.48     20.29 o 
  -5   3  24     1372.13     1225.83     51.31 o 
  -4   3  24      486.82      470.10     21.70 o 
  -3   3  24      373.81      358.12     15.09 o 
  -2   3  24      612.09      550.64     13.59 o 
  -1   3  24     1495.02     1356.32     21.02 o 
   0   3  24        0.34       -5.65      9.64 o 
   1   3  24     1503.40     1247.86     30.77 o 
   2   3  24      618.23      521.70     17.61 o 
   3   3  24      365.28      327.67     12.91 o 
   4   3  24      476.22      445.77     14.40 o 
   5   3  24     1340.90     1223.96     24.63 o 
   6   3  24       33.65       31.85      9.13 o 
   7   3  24       22.65       30.55     10.26 o 
   8   3  24      313.46      378.93     37.44 o 
   9   3  24       45.38       41.21     18.62 o 
  10   3  24      107.18      149.14     31.47 o 
  11   3  24       38.81       37.33     22.65 o 
  -5   4  24      352.30      387.61     37.50 o 
  -4   4  24      902.20      823.19     22.44 o 
  -3   4  24     1167.38     1027.95     24.24 o 
  -2   4  24      185.00      171.83     10.74 o 
  -1   4  24      760.40      716.24     15.57 o 
   0   4  24       58.94       63.34      7.91 o 
   1   4  24      784.66      694.85     34.60 o 
   2   4  24      189.46      157.33     12.58 o 
   3   4  24     1182.84      991.16     25.37 o 
   4   4  24      891.65      770.32     21.37 o 
   5   4  24      356.52      357.72     33.65 o 
   6   4  24        0.70       -4.81      8.34 o 
   7   4  24        4.58       -6.37     10.91 o 
   8   4  24      218.75      236.75     19.70 o 
   9   4  24       40.06       31.55     17.97 o 
  10   4  24       11.16       -2.88     18.89 o 
  -6   5  24       46.93       53.30     28.19 o 
  -5   5  24       42.99       49.54     13.07 o 
  -4   5  24      532.70      451.47     19.20 o 
  -3   5  24       18.41       35.12     10.56 o 
  -2   5  24        0.20      -10.18     10.18 o 
  -1   5  24       74.55       73.55      9.10 o 
   0   5  24        0.02       -5.16      5.16 o 
   1   5  24       77.79       84.71      6.56 o 
   2   5  24        0.17       -1.78      5.90 o 
   3   5  24       15.39       17.96      7.46 o 
   4   5  24      540.44      451.99     14.84 o 
   5   5  24       41.27       52.13     10.21 o 
   6   5  24       44.89       28.42      9.37 o 
   7   5  24      147.00      159.57     15.16 o 
   8   5  24       91.67       92.62     14.74 o 
   9   5  24       56.27       66.73     18.25 o 
  10   5  24       50.19       44.76     31.21 o 
 -10   6  24       11.95       43.28     44.89 o 
  -9   6  24       44.88       53.24     44.25 o 
  -8   6  24      260.74      303.76     50.93 o 
  -7   6  24      176.11      212.82     42.26 o 
  -6   6  24        2.07      -16.68     16.68 o 
  -5   6  24       73.93       73.25     17.66 o 
  -4   6  24      200.36      228.02     18.08 o 
  -3   6  24      117.71      128.70     14.35 o 
  -2   6  24      323.46      341.81     17.59 o 
  -1   6  24      513.88      505.32     15.81 o 
   0   6  24      169.24      200.50     10.68 o 
   1   6  24      521.86      487.89     12.77 o 
   2   6  24      301.38      314.85     23.74 o 
   3   6  24      125.56      119.27     12.32 o 
   4   6  24      195.79      219.72     12.66 o 
   5   6  24       70.83       65.92     11.49 o 
   6   6  24        4.32       -3.70     10.54 o 
   7   6  24      197.65      225.22     17.43 o 
   8   6  24      268.56      271.20     23.13 o 
   9   6  24       53.70       60.85     24.13 o 
  10   6  24       11.99        4.37     31.85 o 
  -9   7  24        8.74       34.68     42.58 o 
  -8   7  24      362.28      445.04     59.34 o 
  -7   7  24      328.92      440.36     54.91 o 
  -6   7  24      113.11      115.88     18.41 o 
  -5   7  24        6.61        1.99     13.27 o 
  -4   7  24       52.09       69.11     18.56 o 
  -3   7  24      148.43      192.82     20.31 o 
  -2   7  24       87.36       99.93     14.67 o 
  -1   7  24      332.30      347.15     14.70 o 
   0   7  24        0.10       -1.09      7.77 o 
   1   7  24      334.01      320.81     13.68 o 
   2   7  24       91.98       86.54      9.71 o 
   3   7  24      163.53      193.94     17.97 o 
   4   7  24       60.39       66.98     11.83 o 
   5   7  24        8.12        3.74     11.12 o 
   6   7  24      105.46       76.27     16.02 o 
   7   7  24      366.24      489.65     23.65 o 
   8   7  24      382.79      492.92     52.89 o 
   9   7  24        8.32       15.89     22.76 o 
  -9   8  24       69.34      155.54     50.03 o 
  -8   8  24      170.98      259.51     53.30 o 
  -7   8  24      200.47      325.40     52.66 o 
  -6   8  24        4.92      -15.33     15.33 o 
  -5   8  24      167.54      163.57     20.14 o 
  -4   8  24      355.37      347.17     41.49 o 
  -3   8  24        9.42        8.87     17.04 o 
  -2   8  24        4.36       25.99     13.37 o 
  -1   8  24      272.00      304.83     26.91 o 
   0   8  24      265.40      266.48     16.04 o 
   1   8  24      288.70      306.29     16.21 o 
   2   8  24        4.41       12.28     10.09 o 
   3   8  24       10.35       11.66     10.71 o 
   4   8  24      348.61      368.35     18.84 o 
   5   8  24      175.84      171.92     16.37 o 
   6   8  24        6.30       19.18     19.02 o 
   7   8  24      223.66      281.98     30.47 o 
   8   8  24      201.41      273.71     32.67 o 
  -8   9  24        0.82       -0.19     40.20 o 
  -7   9  24       64.15       44.38     39.88 o 
  -6   9  24       84.94       91.32     38.11 o 
  -5   9  24       14.38        8.09     19.72 o 
  -4   9  24      394.36      484.67     49.06 o 
  -3   9  24      462.59      508.08     32.09 o 
  -2   9  24      313.45      383.06     24.21 o 
  -1   9  24      113.13      104.15     14.08 o 
   0   9  24        0.36       -9.16     11.27 o 
   1   9  24      102.91      109.97     13.70 o 
   2   9  24      338.29      368.53     20.22 o 
   3   9  24      462.36      522.40     22.94 o 
   4   9  24      409.43      472.31     28.83 o 
   5   9  24       13.38       12.44     16.05 o 
   6   9  24       95.98       77.75     22.93 o 
   7   9  24       59.64       34.42     23.25 o 
   8   9  24        1.03        8.91     23.04 o 
  -6  10  24       51.51       32.05     30.63 o 
  -5  10  24        7.72       12.84     27.49 o 
  -4  10  24       42.25       31.28     32.62 o 
  -3  10  24        4.60        5.75     20.46 o 
  -2  10  24       48.20       51.84     17.55 o 
  -1  10  24       24.87       -4.87     14.57 o 
   0  10  24        5.14       11.01     14.47 o 
   1  10  24       20.39       35.11     15.46 o 
   2  10  24       41.15       30.72     16.05 o 
   3  10  24        5.30       24.56     16.14 o 
   4  10  24       51.04       45.50     23.00 o 
   5  10  24       12.19        7.66     20.73 o 
   6  10  24       44.23       42.87     22.88 o 
   7  10  24       62.35       67.28     25.79 o 
  -6  11  24       17.73       41.04     32.82 o 
  -5  11  24       30.02       -6.68     30.95 o 
  -4  11  24       32.29       57.67     38.85 o 
  -3  11  24       27.80       51.13     19.30 o 
  -2  11  24        1.18       -5.76     17.80 o 
  -1  11  24        7.72       22.64     16.62 o 
   0  11  24        0.59        5.01     17.20 o 
   1  11  24       11.25        1.52     15.71 o 
   2  11  24        2.81        5.51     16.36 o 
   3  11  24       32.74       43.80     23.63 o 
   4  11  24       35.12       51.15     24.50 o 
   5  11  24       27.94       14.46     23.03 o 
   6  11  24       16.76       17.98     35.90 o 
  -5  12  24       80.05       -7.77     32.24 o 
  -4  12  24       67.38       79.93     28.21 o 
  -3  12  24       42.16       34.80     24.92 o 
  -2  12  24       27.11       18.86     36.09 o 
  -1  12  24       89.71       84.99     22.80 o 
   0  12  24       23.88       40.91     19.15 o 
   1  12  24       94.56       62.86     19.59 o 
   2  12  24       21.58       26.27     25.06 o 
   3  12  24       43.18       58.64     26.36 o 
   4  12  24       69.55       62.96     27.40 o 
  -3  13  24        4.20        9.44     35.00 o 
  -2  13  24       19.57       31.83     25.18 o 
  -1  13  24       17.66       21.62     24.86 o 
   0  13  24        0.20        2.57     23.46 o 
   1  13  24       21.65       44.57     38.40 o 
   2  13  24       18.66        3.53     34.87 o 
  -5   0  25        7.55        1.86     19.01 o 
  -3   0  25       12.01       -0.32     13.68 o 
  -1   0  25        9.47       -2.28      7.25 o 
   3   0  25        0.01       -4.63      5.34 o 
   5   0  25        2.99       -6.84      9.85 o 
   7   0  25        2.46      -11.40     11.40 o 
   9   0  25        7.74       -0.32     22.03 o 
  11   0  25        0.02       24.60     29.09 o 
  -5   1  25        0.14       -5.16     12.17 o 
  -4   1  25        8.96      -10.27     10.27 o 
  -3   1  25        2.97       18.05      8.61 o 
  -2   1  25       22.65       27.73      7.91 o 
  -1   1  25        8.15       18.23      6.07 o 
   0   1  25        9.25       63.28      9.16 o 
   1   1  25        1.40       30.02      7.13 o 
   2   1  25       12.69       19.14      7.51 o 
   3   1  25        0.50        6.16      6.31 o 
   4   1  25        3.64        1.74      4.92 o 
   5   1  25        1.65       -5.89      5.89 o 
   6   1  25        0.09       -7.04      7.04 o 
   7   1  25        0.82       -8.54      8.63 o 
   8   1  25        1.72        7.01     10.44 o 
   9   1  25        2.72       -9.83     15.60 o 
  10   1  25        3.59       -1.01     17.87 o 
  11   1  25        0.01      -16.17     19.11 o 
  -5   2  25       24.95       -6.17     17.53 o 
  -4   2  25        2.47       11.50     16.44 o 
  -3   2  25        1.68        1.73      8.61 o 
  -2   2  25       21.17       32.05     12.46 o 
  -1   2  25       10.32       27.16      7.91 o 
   0   2  25        7.98        3.52      8.92 o 
   1   2  25       15.81       30.51      9.12 o 
   2   2  25        4.07       20.59      8.74 o 
   3   2  25        1.00       -5.73      6.84 o 
   4   2  25        9.83       18.57      6.56 o 
   5   2  25        2.67        2.18      6.46 o 
   6   2  25        6.51        2.26      8.08 o 
   7   2  25        0.30       -2.26      8.98 o 
   8   2  25        2.41       -1.89     16.04 o 
   9   2  25        0.80       -9.27     15.43 o 
  10   2  25        0.78       31.71     19.55 o 
  -5   3  25       23.59       43.73     21.19 o 
  -4   3  25        8.54        1.15     12.63 o 
  -3   3  25       10.24        9.75      9.28 o 
  -2   3  25        2.14        9.29      7.83 o 
  -1   3  25       37.81       85.59     20.20 o 
   0   3  25       19.59       76.87     18.37 o 
   1   3  25       46.93       54.77     11.39 o 
   2   3  25        2.11       -8.53      8.53 o 
   3   3  25        3.24       -7.33      7.33 o 
   4   3  25        1.49       -3.69      8.75 o 
   5   3  25        7.45       25.16      8.58 o 
   6   3  25        0.23       -9.20      9.20 o 
   7   3  25        5.78       -0.20      9.05 o 
   8   3  25        6.09        5.63     14.48 o 
   9   3  25        0.03      -15.30     15.30 o 
  10   3  25        1.55        6.49     18.88 o 
  -5   4  25       14.72       -2.10     13.78 o 
  -4   4  25        4.95      -12.79     14.35 o 
  -3   4  25        5.67        1.45      8.87 o 
  -2   4  25        6.64        7.77      8.39 o 
  -1   4  25       23.75       30.05      7.24 o 
   0   4  25        0.66       -6.91      8.01 o 
   1   4  25        1.38       15.77     10.92 o 
   2   4  25        6.03       -7.04      9.74 o 
   3   4  25        1.84       -6.97      8.47 o 
   4   4  25        0.05       11.50     12.04 o 
   5   4  25        4.17        4.33      9.54 o 
   6   4  25        2.03       -8.42      8.42 o 
   7   4  25        3.12       -5.36     11.06 o 
   8   4  25        1.78       -7.19     12.20 o 
   9   4  25        0.48      -23.83     23.83 o 
  10   4  25        0.08        0.83     28.19 o 
  -6   5  25        9.18      -17.47     24.34 o 
  -5   5  25        9.76       10.95     15.57 o 
  -4   5  25       18.92       -1.54     10.76 o 
  -3   5  25        1.22       -8.40     11.37 o 
  -2   5  25        2.99        8.42     13.04 o 
  -1   5  25        3.86        6.46      7.26 o 
   0   5  25        8.22       17.50      5.62 o 
   1   5  25        1.58        5.24      6.03 o 
   2   5  25        5.33        2.67      9.76 o 
   3   5  25        2.52       -0.92     10.59 o 
   4   5  25        2.23       -9.76      9.76 o 
   5   5  25        2.45        2.03     10.48 o 
   6   5  25        5.74       -4.83      9.76 o 
   7   5  25        1.18       14.09     13.66 o 
   8   5  25        0.45      -13.76     13.76 o 
   9   5  25        0.02        2.59     22.73 o 
  10   5  25        0.53       -3.27     21.69 o 
  -9   6  25        0.61       28.32     41.36 o 
  -8   6  25        3.58       15.61     36.54 o 
  -7   6  25        1.33        3.72     30.50 o 
  -6   6  25        1.82      -12.10     18.41 o 
  -5   6  25        0.83       -7.25     13.70 o 
  -4   6  25        6.99        6.07     11.95 o 
  -3   6  25        4.97      -12.15     12.15 o 
  -2   6  25        5.63      -10.09     10.09 o 
  -1   6  25        0.33        4.96      8.55 o 
   0   6  25        0.23       -6.59      6.59 o 
   1   6  25       10.35        6.47      6.70 o 
   2   6  25        1.95        0.92      7.75 o 
   3   6  25        1.38      -11.18     17.53 o 
   4   6  25        2.05      -10.08     10.08 o 
   5   6  25        0.87       12.57     14.67 o 
   6   6  25        0.22      -10.32     12.26 o 
   7   6  25        9.37      -10.36     13.37 o 
   8   6  25        3.85       17.54     20.08 o 
   9   6  25        0.31       -6.62     20.17 o 
  -9   7  25        0.65       12.07     42.39 o 
  -8   7  25       18.02       25.82     38.34 o 
  -7   7  25        2.65       26.91     35.64 o 
  -6   7  25        4.85        1.71     20.01 o 
  -5   7  25        9.32        1.77     13.49 o 
  -4   7  25        3.89      -22.22     22.22 o 
  -3   7  25        0.91        2.89     13.70 o 
  -2   7  25       13.55       16.27     11.82 o 
  -1   7  25        6.44       -4.91      8.64 o 
   0   7  25       24.31       20.83      8.19 o 
   1   7  25        2.24        1.37      7.62 o 
   2   7  25       15.87       15.27      9.55 o 
   3   7  25        0.05       -2.17      8.90 o 
   4   7  25        3.79       17.22     15.04 o 
   5   7  25        0.06      -14.47     15.38 o 
   6   7  25        2.76        4.57     19.20 o 
   7   7  25       15.55       26.94     15.93 o 
   8   7  25       23.70      -15.26     19.82 o 
   9   7  25        1.89        4.22     25.88 o 
  -8   8  25       11.86       63.83     43.09 o 
  -7   8  25       31.70      100.18     42.06 o 
  -6   8  25       15.30        3.40     29.93 o 
  -5   8  25        4.28       14.09     18.37 o 
  -4   8  25        2.34       15.61     25.75 o 
  -3   8  25        0.32      -16.05     16.05 o 
  -2   8  25        1.70       -3.50     12.60 o 
  -1   8  25       13.54       -0.03     10.07 o 
   0   8  25        0.92        3.55      9.84 o 
   1   8  25        4.55       -9.27      9.27 o 
   2   8  25        0.61       -1.65     11.91 o 
   3   8  25        0.52      -10.83     12.08 o 
   4   8  25        5.24       16.95     13.45 o 
   5   8  25        7.21       13.94     17.40 o 
   6   8  25       16.55       -0.59     20.58 o 
   7   8  25       35.91       34.41     21.76 o 
   8   8  25        7.24        0.79     22.17 o 
  -6   9  25        0.34       15.48     27.29 o 
  -5   9  25       12.80        2.53     19.26 o 
  -4   9  25       15.11       32.69     28.64 o 
  -3   9  25        6.44       28.36     22.22 o 
  -2   9  25        4.01       -8.93     13.79 o 
  -1   9  25        3.81       -9.17     11.12 o 
   0   9  25        8.59        5.07     11.06 o 
   1   9  25        5.18       -1.63     10.99 o 
   2   9  25        3.28      -12.56     13.16 o 
   3   9  25        1.30        6.88     14.40 o 
   4   9  25        0.14       18.75     19.89 o 
   5   9  25        1.41       21.51     28.96 o 
   6   9  25       16.25       10.68     20.15 o 
   7   9  25       18.18       10.57     21.62 o 
   8   9  25       10.40       19.84     36.03 o 
  -6  10  25        1.51      -26.27     26.27 o 
  -5  10  25        0.05      -12.97     26.72 o 
  -4  10  25        4.20       -7.00     30.50 o 
  -3  10  25        0.74      -18.50     19.97 o 
  -2  10  25        0.64      -14.54     14.54 o 
  -1  10  25        1.45      -14.50     14.50 o 
   0  10  25        1.61      -13.49     13.49 o 
   1  10  25        0.70        1.55     14.53 o 
   2  10  25        6.20       -8.32     19.02 o 
   3  10  25        1.93        1.34     19.98 o 
   4  10  25        3.28       27.64     21.43 o 
   5  10  25        2.31       -9.38     29.41 o 
   6  10  25        0.92       -0.58     30.70 o 
   7  10  25        1.96       15.61     34.61 o 
  -6  11  25        0.86       -3.53     32.24 o 
  -5  11  25        0.68       -7.58     30.44 o 
  -3  11  25        0.18        7.64     18.26 o 
  -2  11  25        2.72      -15.94     16.18 o 
  -1  11  25        1.01      -11.90     15.82 o 
   0  11  25        3.27       19.79     16.50 o 
   1  11  25        8.34       25.26     23.44 o 
   2  11  25        0.72      -16.80     25.69 o 
   3  11  25        6.34       19.12     26.33 o 
   4  11  25        0.31       29.28     31.40 o 
   5  11  25        2.14       50.35     34.61 o 
   6  11  25        4.65       24.02     35.06 o 
  -4  12  25        3.22      -11.62     32.62 o 
  -3  12  25        2.00        9.42     24.08 o 
  -2  12  25        0.22        7.88     18.77 o 
  -1  12  25        0.10        6.00     18.48 o 
   0  12  25        0.95       -1.86     27.04 o 
   1  12  25        0.29       -4.01     22.81 o 
   2  12  25        1.36       -5.28     21.97 o 
   3  12  25        0.27       53.47     25.60 o 
   4  12  25        0.98        4.82     30.95 o 
  -2  13  25        2.06       11.17     34.81 o 
  -1  13  25       10.71       34.61     35.58 o 
   0  13  25       10.69        0.83     33.72 o 
   1  13  25        8.61       39.75     38.72 o 
  -4   0  26       68.66       61.01     20.68 o 
  -2   0  26      908.48      919.96     24.60 o 
   4   0  26       71.42       88.85     15.08 o 
   6   0  26      442.40      377.02     16.48 o 
   8   0  26       93.73      120.70     19.28 o 
  10   0  26        9.52       -7.96     24.53 o 
  -5   1  26      112.64      129.39     18.29 o 
  -4   1  26        7.78       -2.53     25.91 o 
  -3   1  26      534.47      476.26     16.51 o 
  -2   1  26      265.33      299.92     13.16 o 
  -1   1  26      143.04      155.80      7.49 o 
   0   1  26     1635.05     1425.92     29.21 o 
   1   1  26      157.65      171.28     10.99 o 
   2   1  26      271.74      247.72     24.24 o 
   3   1  26      530.79      459.47     13.16 o 
   4   1  26        8.27        2.44      6.14 o 
   5   1  26      106.70      110.68      8.54 o 
   6   1  26       99.67      102.98      9.71 o 
   7   1  26      111.27      120.60     12.31 o 
   8   1  26      240.13      247.30     16.58 o 
   9   1  26        6.87        2.10     15.70 o 
  10   1  26       40.55       44.72     19.21 o 
  -5   2  26      223.80      304.98     32.62 o 
  -4   2  26      681.75      666.15     35.51 o 
  -3   2  26      371.65      366.53     18.46 o 
  -2   2  26      183.16      184.14     11.91 o 
  -1   2  26      404.05      386.41     12.85 o 
   0   2  26        0.63       -5.83      8.90 o 
   1   2  26      419.14      393.33     15.85 o 
   2   2  26      175.47      149.67     13.29 o 
   3   2  26      364.85      321.92     12.96 o 
   4   2  26      674.38      595.68     14.57 o 
   5   2  26      209.65      245.72     12.94 o 
   6   2  26     1084.75      950.63     21.34 o 
   7   2  26      378.04      412.44     18.06 o 
   8   2  26       18.90       22.60     12.94 o 
   9   2  26        8.28        9.17     16.90 o 
  10   2  26       13.97        4.56     27.04 o 
  -5   3  26     1593.71     1546.42     60.24 o 
  -4   3  26      115.18      122.49     17.09 o 
  -3   3  26      296.53      309.10     16.83 o 
  -2   3  26       49.97       59.94      9.72 o 
  -1   3  26     2632.82     2328.34     31.40 o 
   0   3  26     2897.44     2674.13     52.63 o 
   1   3  26     2708.24     2316.72     70.61 o 
   2   3  26       50.92       56.30     12.17 o 
   3   3  26      294.96      290.04     25.27 o 
   4   3  26      121.20      135.76     12.97 o 
   5   3  26     1552.24     1392.74     29.61 o 
   6   3  26      116.73      139.14     14.38 o 
   7   3  26      154.54      167.78     16.48 o 
   8   3  26      131.96      174.52     22.51 o 
   9   3  26       51.84       31.66     27.68 o 
  10   3  26       19.48       14.71     27.81 o 
  -5   4  26      426.67      458.19     25.22 o 
  -4   4  26      199.21      212.94     20.17 o 
  -3   4  26        0.10       10.56     16.54 o 
  -2   4  26      504.70      421.99     18.22 o 
  -1   4  26      695.53      621.54     19.31 o 
   0   4  26        0.48       12.74     17.63 o 
   1   4  26      703.67      593.07     23.34 o 
   2   4  26      538.32      412.15     58.12 o 
   3   4  26        0.76      -10.65     10.65 o 
   4   4  26      193.03      209.99     19.14 o 
   5   4  26      445.70      425.28     28.36 o 
   6   4  26      124.97      119.65     14.74 o 
   7   4  26        3.69       -7.97     13.78 o 
   8   4  26       71.16      104.17     30.31 o 
   9   4  26        9.91       52.85     28.51 o 
  10   4  26       40.63       57.99     32.88 o 
  -6   5  26      182.76      206.64     26.22 o 
  -5   5  26      133.84      141.41     21.78 o 
  -4   5  26       23.39       12.23     14.06 o 
  -3   5  26        4.32       11.62     12.48 o 
  -2   5  26      172.26      174.82     30.54 o 
  -1   5  26      202.57      230.80     12.39 o 
   0   5  26      631.97      649.48     17.18 o 
   1   5  26      200.25      201.39     11.75 o 
   2   5  26      175.56      215.03     16.02 o 
   3   5  26        5.66       -7.38     12.88 o 
   4   5  26       24.54       33.46     11.22 o 
   5   5  26      120.80      112.21     14.52 o 
   6   5  26      186.30      227.32     15.98 o 
   7   5  26       37.23       30.68     15.03 o 
   8   5  26       48.60       55.39     16.89 o 
   9   5  26       20.07       -2.30     20.43 o 
  10   5  26        2.76       24.70     23.84 o 
  -9   6  26        8.33      -12.84     39.30 o 
  -8   6  26       20.38       40.97     39.82 o 
  -7   6  26      154.27      144.82     40.27 o 
  -6   6  26       10.30       10.47     19.78 o 
  -5   6  26       34.28       45.08     27.36 o 
  -4   6  26       56.34       50.07     16.46 o 
  -3   6  26       30.34       25.33     14.01 o 
  -2   6  26      119.37      116.54     20.42 o 
  -1   6  26       56.91       75.47      9.03 o 
   0   6  26        0.01       -7.49      7.49 o 
   1   6  26       62.21       74.72      9.66 o 
   2   6  26      110.41      114.43     12.25 o 
   3   6  26       25.92       27.17     13.72 o 
   4   6  26       60.13       70.49     13.32 o 
   5   6  26       37.42       27.32     15.68 o 
   6   6  26       10.94        3.81     12.74 o 
   7   6  26      169.50      188.68     20.63 o 
   8   6  26       21.67        0.40     15.44 o 
   9   6  26       12.49       21.75     23.03 o 
  -9   7  26       79.04       33.01     44.12 o 
  -8   7  26      206.86      263.82     51.83 o 
  -6   7  26       87.14       94.53     33.78 o 
  -5   7  26       20.94       -1.80     25.88 o 
  -4   7  26       28.74       -4.69     22.80 o 
  -3   7  26       40.94       47.42     16.30 o 
  -2   7  26      319.85      389.36     21.33 o 
  -1   7  26       77.54       58.86     12.30 o 
   0   7  26     1157.27     1101.85     24.19 o 
   1   7  26       83.27       63.78     10.90 o 
   2   7  26      335.49      343.24     29.02 o 
   3   7  26       41.47       28.16     14.58 o 
   4   7  26       31.08       59.34     23.05 o 
   5   7  26       23.03       25.48     17.26 o 
   6   7  26       80.32       88.39     21.07 o 
   7   7  26       52.99       60.40     22.79 o 
   8   7  26      245.40      307.62     32.24 o 
   9   7  26       88.24       94.53     27.24 o 
  -6   8  26      613.86      661.66     50.80 o 
  -5   8  26      360.52      442.63     32.15 o 
  -4   8  26       53.34       32.69     27.68 o 
  -3   8  26       74.27       47.20     25.69 o 
  -2   8  26      124.11      134.61     31.24 o 
  -1   8  26        7.97       -1.19     10.40 o 
   0   8  26        0.01        7.02      9.96 o 
   1   8  26       12.08        2.45     11.64 o 
   2   8  26      132.58      136.36     15.99 o 
   3   8  26       74.56       83.86     24.79 o 
   4   8  26       57.76       39.52     17.76 o 
   5   8  26      373.70      448.03     32.09 o 
   6   8  26      647.69      626.16     34.14 o 
   7   8  26      723.00      737.48     38.33 o 
   8   8  26       70.52       87.73     35.03 o 
  -5   9  26       80.67       52.30     22.13 o 
  -4   9  26      119.98       84.58     32.30 o 
  -3   9  26        2.85       -3.05     18.68 o 
  -2   9  26      124.68      155.16     18.76 o 
  -1   9  26        9.03        4.69     11.62 o 
   0   9  26      232.75      212.65     19.53 o 
   1   9  26        6.01        1.99     13.62 o 
   2   9  26      125.15      159.88     18.60 o 
   3   9  26        2.65      -16.12     16.12 o 
   4   9  26      122.48      212.76     35.96 o 
   5   9  26       82.59      103.39     35.06 o 
   6   9  26      174.00      189.75     37.38 o 
   7   9  26      253.89      230.19     30.44 o 
  -5  10  26       11.36       -7.39     28.58 o 
  -4  10  26       68.26       41.10     32.56 o 
  -3  10  26       13.08       18.00     17.30 o 
  -2  10  26       50.67       56.74     17.47 o 
  -1  10  26       24.08       15.51     15.63 o 
   0  10  26        0.12        6.75     18.88 o 
   1  10  26       28.90       32.03     24.82 o 
   2  10  26       48.10       76.84     23.25 o 
   3  10  26       15.15        9.06     28.00 o 
   4  10  26       62.23       60.24     32.62 o 
   5  10  26       14.37       80.15     34.74 o 
   6  10  26       96.88       83.36     35.90 o 
  -5  11  26        7.30       21.83     31.02 o 
  -3  11  26        3.14       31.63     18.94 o 
  -2  11  26      104.85      103.56     22.96 o 
  -1  11  26       43.83       51.76     18.41 o 
   0  11  26       43.73       37.19     21.99 o 
   1  11  26       46.91       96.26     24.80 o 
   2  11  26      101.70      103.65     25.07 o 
   3  11  26        2.79       -2.95     29.41 o 
   4  11  26       33.92       53.69     32.56 o 
   5  11  26        6.39       28.58     33.33 o 
  -4  12  26       43.37       37.44     35.32 o 
  -3  12  26       35.67       41.52     25.08 o 
  -2  12  26        0.74        8.56     27.13 o 
  -1  12  26        0.34      -16.84     22.32 o 
   0  12  26        0.39       21.12     22.54 o 
   1  12  26        0.05        6.61     23.62 o 
   2  12  26        1.33       25.35     24.07 o 
   3  12  26       38.58       31.92     33.65 o 
  -5   0  27        1.44      -17.21     17.21 o 
  -3   0  27       13.07       -8.48     12.65 o 
  -1   0  27        0.20       -3.41      7.64 o 
   3   0  27        0.21       -1.08      7.00 o 
   5   0  27        0.62       -1.06      8.20 o 
   7   0  27        4.74       -9.79     17.34 o 
   9   0  27        0.01        2.83     23.44 o 
  -5   1  27        1.40      -12.34     12.34 o 
  -4   1  27        2.84        3.44     11.56 o 
  -3   1  27        4.69       -2.74      8.82 o 
  -2   1  27        2.63       16.30      8.14 o 
  -1   1  27       11.92       -0.24      7.67 o 
   0   1  27       25.46       30.69     10.82 o 
   1   1  27        6.56        5.23      6.86 o 
   2   1  27        9.14       30.75      7.82 o 
   3   1  27        1.27       -6.26      8.08 o 
   4   1  27        3.79       -4.12      5.98 o 
   5   1  27        1.08        0.35      7.66 o 
   6   1  27        3.67       17.60      9.35 o 
   7   1  27        5.92        1.74     10.84 o 
   8   1  27        1.77       -7.64     11.81 o 
   9   1  27        1.67      -16.89     22.16 o 
  10   1  27        0.59       16.44     28.00 o 
  -5   2  27        4.83      -13.36     18.94 o 
  -4   2  27        5.12       -4.24     16.44 o 
  -3   2  27        1.97       -1.84     18.40 o 
  -2   2  27        0.10       -5.68      7.78 o 
  -1   2  27        7.69       14.47     14.07 o 
   1   2  27        9.21       11.08     13.13 o 
   2   2  27        0.45       -4.53      8.69 o 
   3   2  27        2.69        6.26      9.80 o 
   4   2  27        0.74       -1.97      6.49 o 
   5   2  27        5.20       -7.37      7.37 o 
   6   2  27       10.03       24.15     10.24 o 
   7   2  27        6.09        0.51     11.28 o 
   8   2  27        4.59        5.60     12.91 o 
   9   2  27        1.26       -6.74     25.05 o 
  10   2  27        0.37      -24.60     24.60 o 
  -5   3  27       12.48       11.05     20.68 o 
  -4   3  27        9.07       22.86     17.40 o 
  -3   3  27        0.30        3.55     10.81 o 
  -2   3  27        2.29       11.20     10.50 o 
  -1   3  27        4.66       39.93     10.31 o 
   0   3  27       11.43       23.81     17.08 o 
   1   3  27        8.21       18.14     11.30 o 
   2   3  27        3.32       -9.30      9.30 o 
   3   3  27        2.23       -8.17     10.10 o 
   4   3  27        5.82       -3.92      8.91 o 
   5   3  27        0.80        4.69      9.31 o 
   6   3  27        2.56        2.79     10.16 o 
   7   3  27        3.15        3.52     11.36 o 
   8   3  27        3.21        1.35     15.64 o 
   9   3  27        2.15      -23.18     23.18 o 
  10   3  27        1.79      -24.79     24.79 o 
  -5   4  27        8.33        2.34     14.76 o 
  -4   4  27        1.95       -9.34     19.23 o 
  -3   4  27        0.81       11.98     12.20 o 
  -2   4  27        2.28       19.66     10.59 o 
  -1   4  27       12.72       19.68      7.47 o 
   0   4  27       21.90       22.57     24.34 o 
   1   4  27        4.58       -8.28     10.58 o 
   2   4  27        2.18       -9.95      9.95 o 
   3   4  27        3.76       12.09     11.40 o 
   4   4  27        1.71       -3.90     10.56 o 
   5   4  27        0.86       -2.60      9.84 o 
   6   4  27        0.79       -1.81     10.65 o 
   7   4  27        2.89       14.81     15.03 o 
   8   4  27        0.07      -13.43     15.23 o 
   9   4  27        1.18        0.06     26.39 o 
  10   4  27        1.74       14.39     29.03 o 
  -5   5  27        0.87       29.35     26.39 o 
  -4   5  27        2.07        9.65     13.77 o 
  -3   5  27        2.09        5.20     13.00 o 
  -2   5  27        3.17      -10.62     10.62 o 
  -1   5  27        0.65       14.32      9.01 o 
   0   5  27        5.81        2.13      7.81 o 
   1   5  27       10.52       13.93      8.39 o 
   2   5  27        0.85        0.84      9.80 o 
   3   5  27        5.00        5.12     11.23 o 
   4   5  27        0.59       -9.83      9.83 o 
   5   5  27        2.41        9.13     11.38 o 
   6   5  27        6.12       -1.08     10.28 o 
   7   5  27        0.01       -2.88     13.14 o 
   8   5  27        0.35      -12.19     14.36 o 
   9   5  27        0.13       -4.89     20.20 o 
  -6   6  27        7.33      -26.33     26.33 o 
  -5   6  27        9.50       -7.77     23.63 o 
  -4   6  27        4.34        7.55     14.65 o 
  -3   6  27        9.60        9.95     13.63 o 
  -2   6  27        0.53       -7.21     11.98 o 
  -1   6  27        4.82       -7.35      8.30 o 
   0   6  27        5.17        4.28      9.36 o 
   1   6  27        3.28       -3.68     11.62 o 
   2   6  27        9.42        7.02     11.62 o 
   3   6  27        0.78       13.99     12.49 o 
   4   6  27        3.43        0.72     13.44 o 
   5   6  27        0.54      -11.96     16.02 o 
   6   6  27        0.73        0.55     12.76 o 
   7   6  27        1.14        1.56     16.01 o 
   8   6  27        0.50        4.75     17.14 o 
   9   6  27        1.11      -18.99     20.10 o 
  -6   7  27       15.10      -24.66     27.61 o 
  -5   7  27        3.89        5.59     27.29 o 
  -4   7  27       10.53      -21.71     21.71 o 
  -3   7  27        2.16        3.29     14.72 o 
  -2   7  27        1.55      -15.29     15.29 o 
  -1   7  27        3.62       -1.45     16.36 o 
   0   7  27        0.58       -6.12     10.34 o 
   1   7  27        2.05       -9.77      9.77 o 
   2   7  27        2.67        9.61     10.66 o 
   3   7  27        3.32      -15.15     21.51 o 
   4   7  27        3.51      -21.19     21.19 o 
   5   7  27        1.54      -11.24     14.87 o 
   6   7  27       23.89        8.28     18.11 o 
   7   7  27        0.55      -10.98     15.11 o 
   8   7  27       12.33       19.76     22.54 o 
  -6   8  27       35.67       -4.30     29.41 o 
  -5   8  27        9.47       16.57     28.51 o 
  -4   8  27       10.47       14.19     25.82 o 
  -3   8  27        0.81      -21.71     21.71 o 
  -2   8  27        4.89        9.42     17.42 o 
  -1   8  27       14.19        0.21     12.21 o 
   0   8  27       25.06       -5.85     11.92 o 
   1   8  27       12.85       13.14     14.19 o 
   2   8  27        3.71       -5.33     14.18 o 
   3   8  27        0.08       -6.78     14.41 o 
   4   8  27        2.36        6.91     26.94 o 
   5   8  27        3.96       -7.51     25.56 o 
   6   8  27       33.43       43.41     24.11 o 
   7   8  27       26.38       33.37     17.37 o 
   8   8  27        6.31       34.30     23.93 o 
  -5   9  27        1.69        2.18     29.22 o 
  -4   9  27        6.13       13.17     28.90 o 
  -3   9  27        1.01       24.02     26.52 o 
  -2   9  27        1.87       -3.94     14.21 o 
  -1   9  27       10.81        7.95     14.17 o 
   0   9  27        1.21       -7.15     13.44 o 
   1   9  27        6.09       -9.48     13.26 o 
   2   9  27        1.80       18.06     16.78 o 
   3   9  27        4.79       -3.05     16.98 o 
   4   9  27       11.07      -16.18     24.72 o 
   5   9  27        7.72       -2.50     27.87 o 
   6   9  27       21.58       11.73     32.69 o 
   7   9  27       14.18       14.67     22.41 o 
  -4  10  27        7.66       -5.91     28.90 o 
  -3  10  27        0.83       21.44     17.48 o 
  -2  10  27        1.80       -2.48     15.65 o 
  -1  10  27        0.86      -12.93     18.49 o 
   0  10  27        7.04      -15.22     18.31 o 
   1  10  27        1.76       -2.89     19.20 o 
   2  10  27        3.06      -16.31     26.72 o 
   3  10  27        0.61      -24.02     24.02 o 
   4  10  27        9.25       35.64     30.50 o 
   5  10  27       23.61       30.18     31.79 o 
   6  10  27        2.47       -3.85     31.79 o 
  -5  11  27        1.98      -30.12     30.12 o 
  -3  11  27        2.13       21.54     19.11 o 
  -2  11  27        1.40      -11.69     21.70 o 
  -1  11  27        5.25       -9.53     20.66 o 
   0  11  27        0.39       45.73     23.20 o 
   1  11  27        4.60       11.69     30.05 o 
   2  11  27        0.26      -22.61     27.55 o 
   3  11  27        1.10       39.30     31.85 o 
   4  11  27        0.06        7.77     30.31 o 
  -3  12  27        0.60      -16.25     37.31 o 
  -2  12  27        7.30       12.57     24.47 o 
  -1  12  27        0.67       21.29     24.21 o 
   0  12  27        9.84        0.95     29.38 o 
   1  12  27        1.26      -13.49     30.95 o 
   2  12  27        1.33       30.31     33.72 o 
   3  12  27        0.20       57.22     35.13 o 
  -4   0  28       10.12      -16.95     16.95 o 
  -2   0  28       33.80       25.91     10.19 o 
   4   0  28        6.82        0.76      9.08 o 
   6   0  28       72.97       77.67     15.78 o 
   8   0  28      119.63       71.67     27.10 o 
  -5   1  28      122.81      132.68     27.74 o 
  -4   1  28      152.10      152.40     17.41 o 
  -3   1  28       25.51       38.38     12.19 o 
  -2   1  28      249.54      278.40     14.11 o 
  -1   1  28       47.29       56.00      7.66 o 
   0   1  28        0.40       -9.40     11.08 o 
   1   1  28       56.21       49.74      8.61 o 
   2   1  28      231.36      228.38     31.08 o 
   3   1  28       24.95       19.86      9.17 o 
   4   1  28      140.16      170.72     17.93 o 
   5   1  28      112.51      112.13      9.02 o 
   6   1  28      473.17      435.33     15.27 o 
   7   1  28      206.83      217.97     17.39 o 
   8   1  28       31.39       36.60     13.76 o 
  -5   2  28      163.49      254.31     31.34 o 
  -4   2  28        5.76       -9.50     16.63 o 
  -3   2  28      235.32      277.49     26.30 o 
  -2   2  28       17.82        7.21      9.36 o 
  -1   2  28      214.23      256.91     18.46 o 
   0   2  28     7398.69     6491.21    103.87 o 
   1   2  28      219.29      290.36     19.97 o 
   2   2  28       16.36       15.78     10.50 o 
   3   2  28      225.53      268.40     18.75 o 
   4   2  28        3.40       -1.54      6.53 o 
   5   2  28      158.63      155.55     11.54 o 
   6   2  28      852.29      741.93     22.49 o 
   7   2  28      110.08      143.41     15.97 o 
   8   2  28      265.00      261.43     24.81 o 
   9   2  28        1.23       17.40     25.37 o 
  -5   3  28       91.46       85.93     25.17 o 
  -4   3  28      378.36      377.42     28.90 o 
  -3   3  28       66.79       75.44     14.17 o 
  -2   3  28      211.27      222.58     13.85 o 
  -1   3  28      210.68      209.85     10.45 o 
   0   3  28        0.13        0.13     15.32 o 
   1   3  28      195.43      232.09     17.65 o 
   2   3  28      207.40      220.49     17.46 o 
   3   3  28       74.71       73.23     13.63 o 
   4   3  28      374.98      354.90     16.72 o 
   5   3  28       90.41      104.85     16.22 o 
   6   3  28      897.87      910.45     28.31 o 
   7   3  28      695.05      723.79     35.40 o 
   8   3  28       53.71       84.56     19.73 o 
   9   3  28        5.31       11.56     26.84 o 
  10   3  28       37.27        4.75     28.64 o 
  -5   4  28        8.54       39.50     22.35 o 
  -4   4  28       29.72       51.77     15.64 o 
  -3   4  28      102.22      119.67     15.60 o 
  -2   4  28      346.44      313.10     16.14 o 
  -1   4  28      360.70      338.10     11.98 o 
   0   4  28     1586.76     1404.30     38.24 o 
   1   4  28      348.15      413.21     23.83 o 
   2   4  28      347.31      330.44     21.97 o 
   3   4  28       99.74       91.11     15.83 o 
   4   4  28       34.43       17.70     12.42 o 
   5   4  28        6.87        2.80     10.09 o 
   6   4  28       85.71       99.51     17.66 o 
   7   4  28      103.92      136.87     20.17 o 
   8   4  28        6.60        8.89     17.19 o 
   9   4  28       29.98       40.65     29.03 o 
  -5   5  28      320.09      403.69     42.83 o 
  -4   5  28       20.30       -3.51     13.97 o 
  -3   5  28        5.44        8.10     28.48 o 
  -2   5  28       38.15       31.97     14.71 o 
  -1   5  28      480.75      418.80     15.61 o 
   0   5  28        0.01       -7.54      7.54 o 
   1   5  28      474.67      392.73     17.68 o 
   2   5  28       35.64       36.46     11.51 o 
   3   5  28        5.42        4.10     11.58 o 
   4   5  28       19.48       28.26     19.30 o 
   5   5  28      331.11      420.04     25.06 o 
   6   5  28       64.27       43.38     11.88 o 
   7   5  28       39.71       47.27     14.68 o 
   8   5  28       50.33       36.43     16.41 o 
   9   5  28        3.92      -14.35     19.72 o 
  -6   6  28       56.34      107.25     36.73 o 
  -5   6  28       53.64       79.12     28.51 o 
  -4   6  28        4.24       -2.47     15.03 o 
  -3   6  28      159.91      175.46     31.53 o 
  -2   6  28      211.58      229.63     19.62 o 
  -1   6  28       42.31       29.98     11.20 o 
   0   6  28      359.43      394.73     24.56 o 
   1   6  28       48.48       43.07     10.23 o 
   2   6  28      211.76      251.05     15.26 o 
   3   6  28      167.28      190.92     18.89 o 
   4   6  28        2.63        0.01     13.78 o 
   5   6  28       63.92       63.30     17.72 o 
   6   6  28       56.13       65.53     15.09 o 
   7   6  28        4.74       -5.12     14.60 o 
   8   6  28       40.51       21.15     16.48 o 
   9   6  28       31.84       -1.35     28.83 o 
  -6   7  28      747.41      737.89     53.43 o 
  -5   7  28      137.48       85.41     31.08 o 
  -4   7  28       72.24       59.60     27.23 o 
  -3   7  28       17.23       29.68     15.70 o 
  -2   7  28       14.67       10.43     14.51 o 
  -1   7  28      134.79      179.32     23.38 o 
   0   7  28        0.04      -10.31     10.31 o 
   1   7  28      139.41      187.73     18.47 o 
   2   7  28       14.84       26.34     11.73 o 
   3   7  28       18.81       28.71     13.84 o 
   4   7  28       82.60       60.37     24.40 o 
   5   7  28      123.90      124.77     21.51 o 
   6   7  28      800.51      806.45     35.96 o 
   7   7  28       41.32       34.51     19.10 o 
   8   7  28       63.66       53.17     23.76 o 
  -6   8  28      177.68      221.75     44.12 o 
  -5   8  28       58.23      138.65     36.99 o 
  -4   8  28       59.20       54.97     29.03 o 
  -3   8  28       14.29       15.35     24.34 o 
  -2   8  28      191.15      206.40     34.13 o 
  -1   8  28      605.71      607.09     26.87 o 
   0   8  28      179.80      194.64     20.77 o 
   1   8  28      588.04      566.52     24.96 o 
   2   8  28      178.29      174.91     19.90 o 
   3   8  28       18.93       10.58     15.09 o 
   4   8  28       61.83       37.61     17.76 o 
   5   8  28       68.74       44.25     28.90 o 
   6   8  28      173.14      185.27     26.51 o 
   7   8  28      162.80      183.85     22.25 o 
   8   8  28      249.88      322.06     48.10 o 
  -5   9  28      102.20       31.79     32.24 o 
  -4   9  28      163.58      177.18     36.93 o 
  -3   9  28       32.21       30.25     29.09 o 
  -2   9  28       51.39       27.68     23.89 o 
  -1   9  28      250.01      299.28     33.49 o 
   0   9  28        0.15       -0.28     16.21 o 
   1   9  28      232.54      259.03     24.81 o 
   2   9  28       59.23       55.95     18.58 o 
   3   9  28       34.53       48.35     18.82 o 
   4   9  28      181.49      208.65     37.25 o 
   5   9  28      113.75      104.23     34.04 o 
   6   9  28      161.82      215.01     40.65 o 
   7   9  28      124.58      166.14     40.07 o 
  -4  10  28      122.35      146.81     39.05 o 
  -3  10  28        6.27       13.10     27.49 o 
  -2  10  28      133.88      126.95     25.64 o 
  -1  10  28       44.63       -2.31     26.72 o 
   0  10  28      290.09      293.81     40.72 o 
   1  10  28       41.05       45.28     29.03 o 
   2  10  28      123.94      146.16     34.36 o 
   3  10  28        4.87        4.56     27.61 o 
   4  10  28      141.32      128.38     35.77 o 
   5  10  28      316.47      317.70     45.28 o 
  -3  11  28        8.03      -22.57     23.50 o 
  -2  11  28        5.54        0.24     28.42 o 
  -1  11  28       19.65       48.55     33.78 o 
   0  11  28        0.10       19.33     29.09 o 
   1  11  28       19.04      -11.82     27.94 o 
   2  11  28        5.42       25.37     30.70 o 
   3  11  28        5.80       -2.18     31.02 o 
   4  11  28       43.44       71.41     35.58 o 
  -2  12  28      158.76      193.11     44.95 o 
  -1  12  28       59.55       62.23     36.99 o 
   0  12  28      194.16      283.08     45.40 o 
   1  12  28       59.12       71.99     35.39 o 
  -5   0  29        3.97      -11.50     20.42 o 
  -3   0  29        2.88      -10.28     15.16 o 
  -1   0  29        0.19        5.17     17.56 o 
   3   0  29        1.95       -7.64      7.64 o 
   5   0  29        7.85        9.65     10.89 o 
   7   0  29        4.06      -18.30     18.30 o 
  -5   1  29        1.01        3.21     19.14 o 
  -4   1  29        1.26       -5.49     13.13 o 
  -3   1  29        8.40       -2.91     10.52 o 
  -2   1  29       14.57       23.80      8.57 o 
  -1   1  29        7.36        3.68      7.00 o 
   0   1  29       24.44       43.58      9.64 o 
   1   1  29        2.54        2.44      7.65 o 
   2   1  29        6.64       13.40      8.01 o 
   3   1  29        2.43       -6.11      8.42 o 
   4   1  29        2.67        5.30      6.49 o 
   5   1  29        0.92       -6.70      7.52 o 
   6   1  29        3.11        0.25      9.86 o 
   7   1  29        0.77        9.18     13.86 o 
   8   1  29        2.66       21.48     16.19 o 
  -5   2  29        2.72       -1.22     19.33 o 
  -4   2  29        5.21      -15.61     15.61 o 
  -3   2  29        3.71      -10.61     10.61 o 
  -2   2  29        2.17       19.48     11.00 o 
  -1   2  29        4.85        2.54     14.22 o 
   0   2  29        6.09       97.83     13.14 o 
   1   2  29        0.62        1.49      9.37 o 
   2   2  29        1.78       10.43     10.40 o 
   3   2  29        0.10       -4.22     12.62 o 
   4   2  29        2.01       -6.45      7.20 o 
   5   2  29        0.59        2.79      7.80 o 
   6   2  29        3.17       -0.85      9.54 o 
   7   2  29        5.83       -2.11     11.50 o 
   8   2  29        0.49       26.20     22.80 o 
  -5   3  29        1.18      -14.26     20.23 o 
  -4   3  29        2.20       29.03     18.56 o 
  -3   3  29        6.28        1.56     11.43 o 
  -2   3  29       12.50       16.44     14.80 o 
  -1   3  29       52.67       86.65      8.36 o 
   0   3  29       15.39       28.03     12.12 o 
   1   3  29       41.31       66.00     13.09 o 
   2   3  29        1.82        9.70     11.43 o 
   3   3  29        1.05      -10.49     10.49 o 
   4   3  29        3.72       -1.90      6.99 o 
   5   3  29        0.08       -5.77      9.60 o 
   6   3  29        5.31       11.08     12.95 o 
   7   3  29        7.24       14.01     12.39 o 
   8   3  29        1.26        5.15     16.37 o 
   9   3  29        3.54       -7.96     24.79 o 
  -4   4  29        5.78       10.58     13.87 o 
  -3   4  29        0.08      -11.37     11.37 o 
  -2   4  29        3.42        6.71     16.50 o 
  -1   4  29       16.28       47.65      9.34 o 
   0   4  29        3.57       11.13     25.56 o 
   1   4  29       17.63       31.33     13.31 o 
   2   4  29       13.41        4.80     16.38 o 
   3   4  29        0.11       11.24     16.31 o 
   4   4  29        2.37       -8.86     15.35 o 
   5   4  29        3.97       -9.82      9.82 o 
   6   4  29        4.38       -2.15     11.11 o 
   7   4  29        0.01      -15.93     15.93 o 
   8   4  29        0.39      -15.39     16.23 o 
   9   4  29        1.69       21.96     26.91 o 
  -5   5  29        6.14      -17.34     24.40 o 
  -4   5  29        1.42      -11.99     13.47 o 
  -3   5  29        1.95       -7.19     12.40 o 
  -2   5  29        0.89       -2.96     11.46 o 
  -1   5  29        6.24        1.45      9.13 o 
   0   5  29        3.23       -3.50      7.92 o 
   1   5  29        0.21        5.65      7.66 o 
   2   5  29        1.63       -7.13     16.57 o 
   3   5  29        0.73       12.46     11.77 o 
   4   5  29        0.81      -10.28     12.26 o 
   5   5  29        1.89       -6.97     11.28 o 
   6   5  29        1.00      -11.74     11.74 o 
   7   5  29        0.54      -13.18     13.42 o 
   8   5  29        1.21      -13.97     13.97 o 
   9   5  29        0.37       -1.22     27.68 o 
  -6   6  29        5.78       11.56     31.15 o
[truncated: 62,702 more chars]
